# Supplementary material for: Improvement of DBR routing protocol in underwater wireless sensor networks using fuzzy logic and bloom filter
Source: PLoS One. 2022 Feb 7;17(2):e0263418. doi: 10.1371/journal.pone.0263418 (PMC8820626; doi:10.1371/journal.pone.0263418)
Supplement: S1 File — (ZIP) [file pone.0263418.s001.zip]

Archive with 5 entries (4 files):
- table+tr/
- table+tr/area.tr
- table+tr/dbr routing table.txt
- table+tr/number of nodes.tr
- table+tr/pause time.tr
