# Supplementary material for: Improvement of DBR routing protocol in underwater wireless sensor networks using fuzzy logic and bloom filter
Source: PLoS One. 2022 Feb 7;17(2):e0263418. doi: 10.1371/journal.pone.0263418 (PMC8820626; doi:10.1371/journal.pone.0263418)
Supplement: S1 File — (ZIP) [file pone.0263418.s001.zip › table+tr/area.tr]

Average number of accesses to routing table entries
100*100	4363	1760
200*200	3972	1581
300*300	3617	1273
400*400	3294	1068
500*500	2852	816
dead nodes
100*100	47	44
200*200	52	47
300*300	55	48
400*400	59	50
500*500	66	53
Number of Packet Sent to Base Satation(BS)
100*100	2482	2839
200*200	1945	2451
300*300	1787	2281
400*400	1603	2096
500*500	1471	1885
Number of Packets Received at BS
100*100	1704	2147
200*200	1542	1966
300*300	1471	1859
400*400	1432	1812
500*500	1375	1780
Packet Dropped
100*100	372	307
200*200	218	184
300*300	159	151
400*400	93	95
500*500	27	34
Remaining Energy
100*100	0.0071	0.0132
200*200	0.0053	0.0092
300*300	0.0032	0.0083
400*400	0.0019	0.0069
500*500	0.0007	0.0051
