# Supplementary material for: Improvement of DBR routing protocol in underwater wireless sensor networks using fuzzy logic and bloom filter
Source: PLoS One. 2022 Feb 7;17(2):e0263418. doi: 10.1371/journal.pone.0263418 (PMC8820626; doi:10.1371/journal.pone.0263418)
Supplement: S1 File — (ZIP) [file pone.0263418.s001.zip › table+tr/dbr routing table.txt]

<anim ver="netanim-3.106" filetype="routing" >
<rt t="0" id="0" info="Node: 0, Time: +0.0s, Local time: +0.0s, Ipv4ListRouting table
  Priority: 0 Protocol: ns3::Ipv4StaticRouting
Node: 0, Time: +0.0s, Local time: +0.0s, Ipv4StaticRouting table
Destination     Gateway         Genmask         Flags Metric Ref    Use Iface
127.0.0.0       0.0.0.0         255.0.0.0       U     0      -      -   0

  Priority: -10 Protocol: ns3::Ipv4GlobalRouting
Node: 0, Time: +0.0s, Local time: +0.0s, Ipv4GlobalRouting table

" />
<rt t="0" id="1" info="Node: 1, Time: +0.0s, Local time: +0.0s, Ipv4ListRouting table
  Priority: 0 Protocol: ns3::Ipv4StaticRouting
Node: 1, Time: +0.0s, Local time: +0.0s, Ipv4StaticRouting table
Destination     Gateway         Genmask         Flags Metric Ref    Use Iface
127.0.0.0       0.0.0.0         255.0.0.0       U     0      -      -   0

  Priority: -10 Protocol: ns3::Ipv4GlobalRouting
Node: 1, Time: +0.0s, Local time: +0.0s, Ipv4GlobalRouting table

" />
<rt t="0" id="2" info="Node: 2, Time: +0.0s, Local time: +0.0s, Ipv4ListRouting table
  Priority: 0 Protocol: ns3::Ipv4StaticRouting
Node: 2, Time: +0.0s, Local time: +0.0s, Ipv4StaticRouting table
Destination     Gateway         Genmask         Flags Metric Ref    Use Iface
127.0.0.0       0.0.0.0         255.0.0.0       U     0      -      -   0

  Priority: -10 Protocol: ns3::Ipv4GlobalRouting
Node: 2, Time: +0.0s, Local time: +0.0s, Ipv4GlobalRouting table

" />
<rt t="0" id="3" info="Node: 3, Time: +0.0s, Local time: +0.0s, Ipv4ListRouting table
  Priority: 0 Protocol: ns3::Ipv4StaticRouting
Node: 3, Time: +0.0s, Local time: +0.0s, Ipv4StaticRouting table
Destination     Gateway         Genmask         Flags Metric Ref    Use Iface
127.0.0.0       0.0.0.0         255.0.0.0       U     0      -      -   0

  Priority: -10 Protocol: ns3::Ipv4GlobalRouting
Node: 3, Time: +0.0s, Local time: +0.0s, Ipv4GlobalRouting table

" />
<rt t="0" id="4" info="Node: 4, Time: +0.0s, Local time: +0.0s, Ipv4ListRouting table
  Priority: 0 Protocol: ns3::Ipv4StaticRouting
Node: 4, Time: +0.0s, Local time: +0.0s, Ipv4StaticRouting table
Destination     Gateway         Genmask         Flags Metric Ref    Use Iface
127.0.0.0       0.0.0.0         255.0.0.0       U     0      -      -   0

  Priority: -10 Protocol: ns3::Ipv4GlobalRouting
Node: 4, Time: +0.0s, Local time: +0.0s, Ipv4GlobalRouting table

" />
<rt t="0" id="5" info="Node: 5, Time: +0.0s, Local time: +0.0s, Ipv4ListRouting table
  Priority: 0 Protocol: ns3::Ipv4StaticRouting
Node: 5, Time: +0.0s, Local time: +0.0s, Ipv4StaticRouting table
Destination     Gateway         Genmask         Flags Metric Ref    Use Iface
127.0.0.0       0.0.0.0         255.0.0.0       U     0      -      -   0

  Priority: -10 Protocol: ns3::Ipv4GlobalRouting
Node: 5, Time: +0.0s, Local time: +0.0s, Ipv4GlobalRouting table

" />
<rt t="0" id="6" info="Node: 6, Time: +0.0s, Local time: +0.0s, Ipv4ListRouting table
  Priority: 0 Protocol: ns3::Ipv4StaticRouting
Node: 6, Time: +0.0s, Local time: +0.0s, Ipv4StaticRouting table
Destination     Gateway         Genmask         Flags Metric Ref    Use Iface
127.0.0.0       0.0.0.0         255.0.0.0       U     0      -      -   0

  Priority: -10 Protocol: ns3::Ipv4GlobalRouting
Node: 6, Time: +0.0s, Local time: +0.0s, Ipv4GlobalRouting table

" />
<rt t="0" id="7" info="Node: 7, Time: +0.0s, Local time: +0.0s, Ipv4ListRouting table
  Priority: 0 Protocol: ns3::Ipv4StaticRouting
Node: 7, Time: +0.0s, Local time: +0.0s, Ipv4StaticRouting table
Destination     Gateway         Genmask         Flags Metric Ref    Use Iface
127.0.0.0       0.0.0.0         255.0.0.0       U     0      -      -   0

  Priority: -10 Protocol: ns3::Ipv4GlobalRouting
Node: 7, Time: +0.0s, Local time: +0.0s, Ipv4GlobalRouting table

" />
<rt t="0" id="8" info="Node: 8, Time: +0.0s, Local time: +0.0s, Ipv4ListRouting table
  Priority: 0 Protocol: ns3::Ipv4StaticRouting
Node: 8, Time: +0.0s, Local time: +0.0s, Ipv4StaticRouting table
Destination     Gateway         Genmask         Flags Metric Ref    Use Iface
127.0.0.0       0.0.0.0         255.0.0.0       U     0      -      -   0

  Priority: -10 Protocol: ns3::Ipv4GlobalRouting
Node: 8, Time: +0.0s, Local time: +0.0s, Ipv4GlobalRouting table

" />
<rt t="0" id="9" info="Node: 9, Time: +0.0s, Local time: +0.0s, Ipv4ListRouting table
  Priority: 0 Protocol: ns3::Ipv4StaticRouting
Node: 9, Time: +0.0s, Local time: +0.0s, Ipv4StaticRouting table
Destination     Gateway         Genmask         Flags Metric Ref    Use Iface
127.0.0.0       0.0.0.0         255.0.0.0       U     0      -      -   0

  Priority: -10 Protocol: ns3::Ipv4GlobalRouting
Node: 9, Time: +0.0s, Local time: +0.0s, Ipv4GlobalRouting table

" />
<rt t="0" id="10" info="Node: 10, Time: +0.0s, Local time: +0.0s, Ipv4ListRouting table
  Priority: 0 Protocol: ns3::Ipv4StaticRouting
Node: 10, Time: +0.0s, Local time: +0.0s, Ipv4StaticRouting table
Destination     Gateway         Genmask         Flags Metric Ref    Use Iface
127.0.0.0       0.0.0.0         255.0.0.0       U     0      -      -   0

  Priority: -10 Protocol: ns3::Ipv4GlobalRouting
Node: 10, Time: +0.0s, Local time: +0.0s, Ipv4GlobalRouting table

" />
<rt t="0" id="11" info="Node: 11, Time: +0.0s, Local time: +0.0s, Ipv4ListRouting table
  Priority: 0 Protocol: ns3::Ipv4StaticRouting
Node: 11, Time: +0.0s, Local time: +0.0s, Ipv4StaticRouting table
Destination     Gateway         Genmask         Flags Metric Ref    Use Iface
127.0.0.0       0.0.0.0         255.0.0.0       U     0      -      -   0

  Priority: -10 Protocol: ns3::Ipv4GlobalRouting
Node: 11, Time: +0.0s, Local time: +0.0s, Ipv4GlobalRouting table

" />
<rt t="0" id="12" info="Node: 12, Time: +0.0s, Local time: +0.0s, Ipv4ListRouting table
  Priority: 0 Protocol: ns3::Ipv4StaticRouting
Node: 12, Time: +0.0s, Local time: +0.0s, Ipv4StaticRouting table
Destination     Gateway         Genmask         Flags Metric Ref    Use Iface
127.0.0.0       0.0.0.0         255.0.0.0       U     0      -      -   0

  Priority: -10 Protocol: ns3::Ipv4GlobalRouting
Node: 12, Time: +0.0s, Local time: +0.0s, Ipv4GlobalRouting table

" />
<rt t="0" id="13" info="Node: 13, Time: +0.0s, Local time: +0.0s, Ipv4ListRouting table
  Priority: 0 Protocol: ns3::Ipv4StaticRouting
Node: 13, Time: +0.0s, Local time: +0.0s, Ipv4StaticRouting table
Destination     Gateway         Genmask         Flags Metric Ref    Use Iface
127.0.0.0       0.0.0.0         255.0.0.0       U     0      -      -   0

  Priority: -10 Protocol: ns3::Ipv4GlobalRouting
Node: 13, Time: +0.0s, Local time: +0.0s, Ipv4GlobalRouting table

" />
<rt t="0" id="14" info="Node: 14, Time: +0.0s, Local time: +0.0s, Ipv4ListRouting table
  Priority: 0 Protocol: ns3::Ipv4StaticRouting
Node: 14, Time: +0.0s, Local time: +0.0s, Ipv4StaticRouting table
Destination     Gateway         Genmask         Flags Metric Ref    Use Iface
127.0.0.0       0.0.0.0         255.0.0.0       U     0      -      -   0

  Priority: -10 Protocol: ns3::Ipv4GlobalRouting
Node: 14, Time: +0.0s, Local time: +0.0s, Ipv4GlobalRouting table

" />
<rt t="0" id="15" info="Node: 15, Time: +0.0s, Local time: +0.0s, Ipv4ListRouting table
  Priority: 0 Protocol: ns3::Ipv4StaticRouting
Node: 15, Time: +0.0s, Local time: +0.0s, Ipv4StaticRouting table
Destination     Gateway         Genmask         Flags Metric Ref    Use Iface
127.0.0.0       0.0.0.0         255.0.0.0       U     0      -      -   0

  Priority: -10 Protocol: ns3::Ipv4GlobalRouting
Node: 15, Time: +0.0s, Local time: +0.0s, Ipv4GlobalRouting table

" />
<rt t="0" id="16" info="Node: 16, Time: +0.0s, Local time: +0.0s, Ipv4ListRouting table
  Priority: 0 Protocol: ns3::Ipv4StaticRouting
Node: 16, Time: +0.0s, Local time: +0.0s, Ipv4StaticRouting table
Destination     Gateway         Genmask         Flags Metric Ref    Use Iface
127.0.0.0       0.0.0.0         255.0.0.0       U     0      -      -   0

  Priority: -10 Protocol: ns3::Ipv4GlobalRouting
Node: 16, Time: +0.0s, Local time: +0.0s, Ipv4GlobalRouting table

" />
<rt t="0" id="17" info="Node: 17, Time: +0.0s, Local time: +0.0s, Ipv4ListRouting table
  Priority: 0 Protocol: ns3::Ipv4StaticRouting
Node: 17, Time: +0.0s, Local time: +0.0s, Ipv4StaticRouting table
Destination     Gateway         Genmask         Flags Metric Ref    Use Iface
127.0.0.0       0.0.0.0         255.0.0.0       U     0      -      -   0

  Priority: -10 Protocol: ns3::Ipv4GlobalRouting
Node: 17, Time: +0.0s, Local time: +0.0s, Ipv4GlobalRouting table

" />
<rt t="0" id="18" info="Node: 18, Time: +0.0s, Local time: +0.0s, Ipv4ListRouting table
  Priority: 0 Protocol: ns3::Ipv4StaticRouting
Node: 18, Time: +0.0s, Local time: +0.0s, Ipv4StaticRouting table
Destination     Gateway         Genmask         Flags Metric Ref    Use Iface
127.0.0.0       0.0.0.0         255.0.0.0       U     0      -      -   0

  Priority: -10 Protocol: ns3::Ipv4GlobalRouting
Node: 18, Time: +0.0s, Local time: +0.0s, Ipv4GlobalRouting table

" />
<rt t="0" id="19" info="Node: 19, Time: +0.0s, Local time: +0.0s, Ipv4ListRouting table
  Priority: 0 Protocol: ns3::Ipv4StaticRouting
Node: 19, Time: +0.0s, Local time: +0.0s, Ipv4StaticRouting table
Destination     Gateway         Genmask         Flags Metric Ref    Use Iface
127.0.0.0       0.0.0.0         255.0.0.0       U     0      -      -   0

  Priority: -10 Protocol: ns3::Ipv4GlobalRouting
Node: 19, Time: +0.0s, Local time: +0.0s, Ipv4GlobalRouting table

" />
<rt t="0" id="20" info="Node: 20, Time: +0.0s, Local time: +0.0s, Ipv4ListRouting table
  Priority: 0 Protocol: ns3::Ipv4StaticRouting
Node: 20, Time: +0.0s, Local time: +0.0s, Ipv4StaticRouting table
Destination     Gateway         Genmask         Flags Metric Ref    Use Iface
127.0.0.0       0.0.0.0         255.0.0.0       U     0      -      -   0

  Priority: -10 Protocol: ns3::Ipv4GlobalRouting
Node: 20, Time: +0.0s, Local time: +0.0s, Ipv4GlobalRouting table

" />
<rt t="0" id="21" info="Node: 21, Time: +0.0s, Local time: +0.0s, Ipv4ListRouting table
  Priority: 0 Protocol: ns3::Ipv4StaticRouting
Node: 21, Time: +0.0s, Local time: +0.0s, Ipv4StaticRouting table
Destination     Gateway         Genmask         Flags Metric Ref    Use Iface
127.0.0.0       0.0.0.0         255.0.0.0       U     0      -      -   0

  Priority: -10 Protocol: ns3::Ipv4GlobalRouting
Node: 21, Time: +0.0s, Local time: +0.0s, Ipv4GlobalRouting table

" />
<rt t="0" id="22" info="Node: 22, Time: +0.0s, Local time: +0.0s, Ipv4ListRouting table
  Priority: 0 Protocol: ns3::Ipv4StaticRouting
Node: 22, Time: +0.0s, Local time: +0.0s, Ipv4StaticRouting table
Destination     Gateway         Genmask         Flags Metric Ref    Use Iface
127.0.0.0       0.0.0.0         255.0.0.0       U     0      -      -   0

  Priority: -10 Protocol: ns3::Ipv4GlobalRouting
Node: 22, Time: +0.0s, Local time: +0.0s, Ipv4GlobalRouting table

" />
<rt t="0" id="23" info="Node: 23, Time: +0.0s, Local time: +0.0s, Ipv4ListRouting table
  Priority: 0 Protocol: ns3::Ipv4StaticRouting
Node: 23, Time: +0.0s, Local time: +0.0s, Ipv4StaticRouting table
Destination     Gateway         Genmask         Flags Metric Ref    Use Iface
127.0.0.0       0.0.0.0         255.0.0.0       U     0      -      -   0

  Priority: -10 Protocol: ns3::Ipv4GlobalRouting
Node: 23, Time: +0.0s, Local time: +0.0s, Ipv4GlobalRouting table

" />
<rt t="0" id="24" info="Node: 24, Time: +0.0s, Local time: +0.0s, Ipv4ListRouting table
  Priority: 0 Protocol: ns3::Ipv4StaticRouting
Node: 24, Time: +0.0s, Local time: +0.0s, Ipv4StaticRouting table
Destination     Gateway         Genmask         Flags Metric Ref    Use Iface
127.0.0.0       0.0.0.0         255.0.0.0       U     0      -      -   0

  Priority: -10 Protocol: ns3::Ipv4GlobalRouting
Node: 24, Time: +0.0s, Local time: +0.0s, Ipv4GlobalRouting table

" />
<rt t="0" id="25" info="Node: 25, Time: +0.0s, Local time: +0.0s, Ipv4ListRouting table
  Priority: 0 Protocol: ns3::Ipv4StaticRouting
Node: 25, Time: +0.0s, Local time: +0.0s, Ipv4StaticRouting table
Destination     Gateway         Genmask         Flags Metric Ref    Use Iface
127.0.0.0       0.0.0.0         255.0.0.0       U     0      -      -   0

  Priority: -10 Protocol: ns3::Ipv4GlobalRouting
Node: 25, Time: +0.0s, Local time: +0.0s, Ipv4GlobalRouting table

" />
<rt t="0" id="26" info="Node: 26, Time: +0.0s, Local time: +0.0s, Ipv4ListRouting table
  Priority: 0 Protocol: ns3::Ipv4StaticRouting
Node: 26, Time: +0.0s, Local time: +0.0s, Ipv4StaticRouting table
Destination     Gateway         Genmask         Flags Metric Ref    Use Iface
127.0.0.0       0.0.0.0         255.0.0.0       U     0      -      -   0

  Priority: -10 Protocol: ns3::Ipv4GlobalRouting
Node: 26, Time: +0.0s, Local time: +0.0s, Ipv4GlobalRouting table

" />
<rt t="0" id="27" info="Node: 27, Time: +0.0s, Local time: +0.0s, Ipv4ListRouting table
  Priority: 0 Protocol: ns3::Ipv4StaticRouting
Node: 27, Time: +0.0s, Local time: +0.0s, Ipv4StaticRouting table
Destination     Gateway         Genmask         Flags Metric Ref    Use Iface
127.0.0.0       0.0.0.0         255.0.0.0       U     0      -      -   0

  Priority: -10 Protocol: ns3::Ipv4GlobalRouting
Node: 27, Time: +0.0s, Local time: +0.0s, Ipv4GlobalRouting table

" />
<rt t="0" id="28" info="Node: 28, Time: +0.0s, Local time: +0.0s, Ipv4ListRouting table
  Priority: 0 Protocol: ns3::Ipv4StaticRouting
Node: 28, Time: +0.0s, Local time: +0.0s, Ipv4StaticRouting table
Destination     Gateway         Genmask         Flags Metric Ref    Use Iface
127.0.0.0       0.0.0.0         255.0.0.0       U     0      -      -   0

  Priority: -10 Protocol: ns3::Ipv4GlobalRouting
Node: 28, Time: +0.0s, Local time: +0.0s, Ipv4GlobalRouting table

" />
<rt t="0" id="29" info="Node: 29, Time: +0.0s, Local time: +0.0s, Ipv4ListRouting table
  Priority: 0 Protocol: ns3::Ipv4StaticRouting
Node: 29, Time: +0.0s, Local time: +0.0s, Ipv4StaticRouting table
Destination     Gateway         Genmask         Flags Metric Ref    Use Iface
127.0.0.0       0.0.0.0         255.0.0.0       U     0      -      -   0

  Priority: -10 Protocol: ns3::Ipv4GlobalRouting
Node: 29, Time: +0.0s, Local time: +0.0s, Ipv4GlobalRouting table

" />
<rt t="0" id="30" info="Node: 30, Time: +0.0s, Local time: +0.0s, Ipv4ListRouting table
  Priority: 0 Protocol: ns3::Ipv4StaticRouting
Node: 30, Time: +0.0s, Local time: +0.0s, Ipv4StaticRouting table
Destination     Gateway         Genmask         Flags Metric Ref    Use Iface
127.0.0.0       0.0.0.0         255.0.0.0       U     0      -      -   0

  Priority: -10 Protocol: ns3::Ipv4GlobalRouting
Node: 30, Time: +0.0s, Local time: +0.0s, Ipv4GlobalRouting table

" />
<rt t="0" id="31" info="Node: 31, Time: +0.0s, Local time: +0.0s, Ipv4ListRouting table
  Priority: 0 Protocol: ns3::Ipv4StaticRouting
Node: 31, Time: +0.0s, Local time: +0.0s, Ipv4StaticRouting table
Destination     Gateway         Genmask         Flags Metric Ref    Use Iface
127.0.0.0       0.0.0.0         255.0.0.0       U     0      -      -   0

  Priority: -10 Protocol: ns3::Ipv4GlobalRouting
Node: 31, Time: +0.0s, Local time: +0.0s, Ipv4GlobalRouting table

" />
<rt t="0" id="32" info="Node: 32, Time: +0.0s, Local time: +0.0s, Ipv4ListRouting table
  Priority: 0 Protocol: ns3::Ipv4StaticRouting
Node: 32, Time: +0.0s, Local time: +0.0s, Ipv4StaticRouting table
Destination     Gateway         Genmask         Flags Metric Ref    Use Iface
127.0.0.0       0.0.0.0         255.0.0.0       U     0      -      -   0

  Priority: -10 Protocol: ns3::Ipv4GlobalRouting
Node: 32, Time: +0.0s, Local time: +0.0s, Ipv4GlobalRouting table

" />
<rt t="0" id="33" info="Node: 33, Time: +0.0s, Local time: +0.0s, Ipv4ListRouting table
  Priority: 0 Protocol: ns3::Ipv4StaticRouting
Node: 33, Time: +0.0s, Local time: +0.0s, Ipv4StaticRouting table
Destination     Gateway         Genmask         Flags Metric Ref    Use Iface
127.0.0.0       0.0.0.0         255.0.0.0       U     0      -      -   0

  Priority: -10 Protocol: ns3::Ipv4GlobalRouting
Node: 33, Time: +0.0s, Local time: +0.0s, Ipv4GlobalRouting table

" />
<rt t="0" id="34" info="Node: 34, Time: +0.0s, Local time: +0.0s, Ipv4ListRouting table
  Priority: 0 Protocol: ns3::Ipv4StaticRouting
Node: 34, Time: +0.0s, Local time: +0.0s, Ipv4StaticRouting table
Destination     Gateway         Genmask         Flags Metric Ref    Use Iface
127.0.0.0       0.0.0.0         255.0.0.0       U     0      -      -   0

  Priority: -10 Protocol: ns3::Ipv4GlobalRouting
Node: 34, Time: +0.0s, Local time: +0.0s, Ipv4GlobalRouting table

" />
<rt t="0" id="35" info="Node: 35, Time: +0.0s, Local time: +0.0s, Ipv4ListRouting table
  Priority: 0 Protocol: ns3::Ipv4StaticRouting
Node: 35, Time: +0.0s, Local time: +0.0s, Ipv4StaticRouting table
Destination     Gateway         Genmask         Flags Metric Ref    Use Iface
127.0.0.0       0.0.0.0         255.0.0.0       U     0      -      -   0

  Priority: -10 Protocol: ns3::Ipv4GlobalRouting
Node: 35, Time: +0.0s, Local time: +0.0s, Ipv4GlobalRouting table

" />
<rt t="0" id="36" info="Node: 36, Time: +0.0s, Local time: +0.0s, Ipv4ListRouting table
  Priority: 0 Protocol: ns3::Ipv4StaticRouting
Node: 36, Time: +0.0s, Local time: +0.0s, Ipv4StaticRouting table
Destination     Gateway         Genmask         Flags Metric Ref    Use Iface
127.0.0.0       0.0.0.0         255.0.0.0       U     0      -      -   0

  Priority: -10 Protocol: ns3::Ipv4GlobalRouting
Node: 36, Time: +0.0s, Local time: +0.0s, Ipv4GlobalRouting table

" />
<rt t="0" id="37" info="Node: 37, Time: +0.0s, Local time: +0.0s, Ipv4ListRouting table
  Priority: 0 Protocol: ns3::Ipv4StaticRouting
Node: 37, Time: +0.0s, Local time: +0.0s, Ipv4StaticRouting table
Destination     Gateway         Genmask         Flags Metric Ref    Use Iface
127.0.0.0       0.0.0.0         255.0.0.0       U     0      -      -   0

  Priority: -10 Protocol: ns3::Ipv4GlobalRouting
Node: 37, Time: +0.0s, Local time: +0.0s, Ipv4GlobalRouting table

" />
<rt t="0" id="38" info="Node: 38, Time: +0.0s, Local time: +0.0s, Ipv4ListRouting table
  Priority: 0 Protocol: ns3::Ipv4StaticRouting
Node: 38, Time: +0.0s, Local time: +0.0s, Ipv4StaticRouting table
Destination     Gateway         Genmask         Flags Metric Ref    Use Iface
127.0.0.0       0.0.0.0         255.0.0.0       U     0      -      -   0

  Priority: -10 Protocol: ns3::Ipv4GlobalRouting
Node: 38, Time: +0.0s, Local time: +0.0s, Ipv4GlobalRouting table

" />
<rt t="0" id="39" info="Node: 39, Time: +0.0s, Local time: +0.0s, Ipv4ListRouting table
  Priority: 0 Protocol: ns3::Ipv4StaticRouting
Node: 39, Time: +0.0s, Local time: +0.0s, Ipv4StaticRouting table
Destination     Gateway         Genmask         Flags Metric Ref    Use Iface
127.0.0.0       0.0.0.0         255.0.0.0       U     0      -      -   0

  Priority: -10 Protocol: ns3::Ipv4GlobalRouting
Node: 39, Time: +0.0s, Local time: +0.0s, Ipv4GlobalRouting table

" />
<rt t="0" id="40" info="Node: 40, Time: +0.0s, Local time: +0.0s, Ipv4ListRouting table
  Priority: 0 Protocol: ns3::Ipv4StaticRouting
Node: 40, Time: +0.0s, Local time: +0.0s, Ipv4StaticRouting table
Destination     Gateway         Genmask         Flags Metric Ref    Use Iface
127.0.0.0       0.0.0.0         255.0.0.0       U     0      -      -   0

  Priority: -10 Protocol: ns3::Ipv4GlobalRouting
Node: 40, Time: +0.0s, Local time: +0.0s, Ipv4GlobalRouting table

" />
<rt t="0" id="41" info="Node: 41, Time: +0.0s, Local time: +0.0s, Ipv4ListRouting table
  Priority: 0 Protocol: ns3::Ipv4StaticRouting
Node: 41, Time: +0.0s, Local time: +0.0s, Ipv4StaticRouting table
Destination     Gateway         Genmask         Flags Metric Ref    Use Iface
127.0.0.0       0.0.0.0         255.0.0.0       U     0      -      -   0

  Priority: -10 Protocol: ns3::Ipv4GlobalRouting
Node: 41, Time: +0.0s, Local time: +0.0s, Ipv4GlobalRouting table

" />
<rt t="0" id="42" info="Node: 42, Time: +0.0s, Local time: +0.0s, Ipv4ListRouting table
  Priority: 0 Protocol: ns3::Ipv4StaticRouting
Node: 42, Time: +0.0s, Local time: +0.0s, Ipv4StaticRouting table
Destination     Gateway         Genmask         Flags Metric Ref    Use Iface
127.0.0.0       0.0.0.0         255.0.0.0       U     0      -      -   0

  Priority: -10 Protocol: ns3::Ipv4GlobalRouting
Node: 42, Time: +0.0s, Local time: +0.0s, Ipv4GlobalRouting table

" />
<rt t="0" id="43" info="Node: 43, Time: +0.0s, Local time: +0.0s, Ipv4ListRouting table
  Priority: 0 Protocol: ns3::Ipv4StaticRouting
Node: 43, Time: +0.0s, Local time: +0.0s, Ipv4StaticRouting table
Destination     Gateway         Genmask         Flags Metric Ref    Use Iface
127.0.0.0       0.0.0.0         255.0.0.0       U     0      -      -   0

  Priority: -10 Protocol: ns3::Ipv4GlobalRouting
Node: 43, Time: +0.0s, Local time: +0.0s, Ipv4GlobalRouting table

" />
<rt t="0" id="44" info="Node: 44, Time: +0.0s, Local time: +0.0s, Ipv4ListRouting table
  Priority: 0 Protocol: ns3::Ipv4StaticRouting
Node: 44, Time: +0.0s, Local time: +0.0s, Ipv4StaticRouting table
Destination     Gateway         Genmask         Flags Metric Ref    Use Iface
127.0.0.0       0.0.0.0         255.0.0.0       U     0      -      -   0

  Priority: -10 Protocol: ns3::Ipv4GlobalRouting
Node: 44, Time: +0.0s, Local time: +0.0s, Ipv4GlobalRouting table

" />
<rt t="0" id="45" info="Node: 45, Time: +0.0s, Local time: +0.0s, Ipv4ListRouting table
  Priority: 0 Protocol: ns3::Ipv4StaticRouting
Node: 45, Time: +0.0s, Local time: +0.0s, Ipv4StaticRouting table
Destination     Gateway         Genmask         Flags Metric Ref    Use Iface
127.0.0.0       0.0.0.0         255.0.0.0       U     0      -      -   0

  Priority: -10 Protocol: ns3::Ipv4GlobalRouting
Node: 45, Time: +0.0s, Local time: +0.0s, Ipv4GlobalRouting table

" />
<rt t="0" id="46" info="Node: 46, Time: +0.0s, Local time: +0.0s, Ipv4ListRouting table
  Priority: 0 Protocol: ns3::Ipv4StaticRouting
Node: 46, Time: +0.0s, Local time: +0.0s, Ipv4StaticRouting table
Destination     Gateway         Genmask         Flags Metric Ref    Use Iface
127.0.0.0       0.0.0.0         255.0.0.0       U     0      -      -   0

  Priority: -10 Protocol: ns3::Ipv4GlobalRouting
Node: 46, Time: +0.0s, Local time: +0.0s, Ipv4GlobalRouting table

" />
<rt t="0" id="47" info="Node: 47, Time: +0.0s, Local time: +0.0s, Ipv4ListRouting table
  Priority: 0 Protocol: ns3::Ipv4StaticRouting
Node: 47, Time: +0.0s, Local time: +0.0s, Ipv4StaticRouting table
Destination     Gateway         Genmask         Flags Metric Ref    Use Iface
127.0.0.0       0.0.0.0         255.0.0.0       U     0      -      -   0

  Priority: -10 Protocol: ns3::Ipv4GlobalRouting
Node: 47, Time: +0.0s, Local time: +0.0s, Ipv4GlobalRouting table

" />
<rt t="0" id="48" info="Node: 48, Time: +0.0s, Local time: +0.0s, Ipv4ListRouting table
  Priority: 0 Protocol: ns3::Ipv4StaticRouting
Node: 48, Time: +0.0s, Local time: +0.0s, Ipv4StaticRouting table
Destination     Gateway         Genmask         Flags Metric Ref    Use Iface
127.0.0.0       0.0.0.0         255.0.0.0       U     0      -      -   0

  Priority: -10 Protocol: ns3::Ipv4GlobalRouting
Node: 48, Time: +0.0s, Local time: +0.0s, Ipv4GlobalRouting table

" />
<rt t="0" id="49" info="Node: 49, Time: +0.0s, Local time: +0.0s, Ipv4ListRouting table
  Priority: 0 Protocol: ns3::Ipv4StaticRouting
Node: 49, Time: +0.0s, Local time: +0.0s, Ipv4StaticRouting table
Destination     Gateway         Genmask         Flags Metric Ref    Use Iface
127.0.0.0       0.0.0.0         255.0.0.0       U     0      -      -   0

  Priority: -10 Protocol: ns3::Ipv4GlobalRouting
Node: 49, Time: +0.0s, Local time: +0.0s, Ipv4GlobalRouting table

" />
<rt t="0" id="50" info="Node: 50, Time: +0.0s, Local time: +0.0s, Ipv4ListRouting table
  Priority: 0 Protocol: ns3::Ipv4StaticRouting
Node: 50, Time: +0.0s, Local time: +0.0s, Ipv4StaticRouting table
Destination     Gateway         Genmask         Flags Metric Ref    Use Iface
127.0.0.0       0.0.0.0         255.0.0.0       U     0      -      -   0

  Priority: -10 Protocol: ns3::Ipv4GlobalRouting
Node: 50, Time: +0.0s, Local time: +0.0s, Ipv4GlobalRouting table

" />
<rt t="0" id="51" info="Node: 51, Time: +0.0s, Local time: +0.0s, Ipv4ListRouting table
  Priority: 0 Protocol: ns3::Ipv4StaticRouting
Node: 51, Time: +0.0s, Local time: +0.0s, Ipv4StaticRouting table
Destination     Gateway         Genmask         Flags Metric Ref    Use Iface
127.0.0.0       0.0.0.0         255.0.0.0       U     0      -      -   0

  Priority: -10 Protocol: ns3::Ipv4GlobalRouting
Node: 51, Time: +0.0s, Local time: +0.0s, Ipv4GlobalRouting table

" />
<rt t="0" id="52" info="Node: 52, Time: +0.0s, Local time: +0.0s, Ipv4ListRouting table
  Priority: 0 Protocol: ns3::Ipv4StaticRouting
Node: 52, Time: +0.0s, Local time: +0.0s, Ipv4StaticRouting table
Destination     Gateway         Genmask         Flags Metric Ref    Use Iface
127.0.0.0       0.0.0.0         255.0.0.0       U     0      -      -   0

  Priority: -10 Protocol: ns3::Ipv4GlobalRouting
Node: 52, Time: +0.0s, Local time: +0.0s, Ipv4GlobalRouting table

" />
<rt t="0" id="53" info="Node: 53, Time: +0.0s, Local time: +0.0s, Ipv4ListRouting table
  Priority: 0 Protocol: ns3::Ipv4StaticRouting
Node: 53, Time: +0.0s, Local time: +0.0s, Ipv4StaticRouting table
Destination     Gateway         Genmask         Flags Metric Ref    Use Iface
127.0.0.0       0.0.0.0         255.0.0.0       U     0      -      -   0

  Priority: -10 Protocol: ns3::Ipv4GlobalRouting
Node: 53, Time: +0.0s, Local time: +0.0s, Ipv4GlobalRouting table

" />
<rt t="0" id="54" info="Node: 54, Time: +0.0s, Local time: +0.0s, Ipv4ListRouting table
  Priority: 0 Protocol: ns3::Ipv4StaticRouting
Node: 54, Time: +0.0s, Local time: +0.0s, Ipv4StaticRouting table
Destination     Gateway         Genmask         Flags Metric Ref    Use Iface
127.0.0.0       0.0.0.0         255.0.0.0       U     0      -      -   0

  Priority: -10 Protocol: ns3::Ipv4GlobalRouting
Node: 54, Time: +0.0s, Local time: +0.0s, Ipv4GlobalRouting table

" />
<rt t="0" id="55" info="Node: 55, Time: +0.0s, Local time: +0.0s, Ipv4ListRouting table
  Priority: 0 Protocol: ns3::Ipv4StaticRouting
Node: 55, Time: +0.0s, Local time: +0.0s, Ipv4StaticRouting table
Destination     Gateway         Genmask         Flags Metric Ref    Use Iface
127.0.0.0       0.0.0.0         255.0.0.0       U     0      -      -   0

  Priority: -10 Protocol: ns3::Ipv4GlobalRouting
Node: 55, Time: +0.0s, Local time: +0.0s, Ipv4GlobalRouting table

" />
<rt t="0" id="56" info="Node: 56, Time: +0.0s, Local time: +0.0s, Ipv4ListRouting table
  Priority: 0 Protocol: ns3::Ipv4StaticRouting
Node: 56, Time: +0.0s, Local time: +0.0s, Ipv4StaticRouting table
Destination     Gateway         Genmask         Flags Metric Ref    Use Iface
127.0.0.0       0.0.0.0         255.0.0.0       U     0      -      -   0

  Priority: -10 Protocol: ns3::Ipv4GlobalRouting
Node: 56, Time: +0.0s, Local time: +0.0s, Ipv4GlobalRouting table

" />
<rt t="0" id="57" info="Node: 57, Time: +0.0s, Local time: +0.0s, Ipv4ListRouting table
  Priority: 0 Protocol: ns3::Ipv4StaticRouting
Node: 57, Time: +0.0s, Local time: +0.0s, Ipv4StaticRouting table
Destination     Gateway         Genmask         Flags Metric Ref    Use Iface
127.0.0.0       0.0.0.0         255.0.0.0       U     0      -      -   0

  Priority: -10 Protocol: ns3::Ipv4GlobalRouting
Node: 57, Time: +0.0s, Local time: +0.0s, Ipv4GlobalRouting table

" />
<rt t="0" id="58" info="Node: 58, Time: +0.0s, Local time: +0.0s, Ipv4ListRouting table
  Priority: 0 Protocol: ns3::Ipv4StaticRouting
Node: 58, Time: +0.0s, Local time: +0.0s, Ipv4StaticRouting table
Destination     Gateway         Genmask         Flags Metric Ref    Use Iface
127.0.0.0       0.0.0.0         255.0.0.0       U     0      -      -   0

  Priority: -10 Protocol: ns3::Ipv4GlobalRouting
Node: 58, Time: +0.0s, Local time: +0.0s, Ipv4GlobalRouting table

" />
<rt t="0" id="59" info="Node: 59, Time: +0.0s, Local time: +0.0s, Ipv4ListRouting table
  Priority: 0 Protocol: ns3::Ipv4StaticRouting
Node: 59, Time: +0.0s, Local time: +0.0s, Ipv4StaticRouting table
Destination     Gateway         Genmask         Flags Metric Ref    Use Iface
127.0.0.0       0.0.0.0         255.0.0.0       U     0      -      -   0

  Priority: -10 Protocol: ns3::Ipv4GlobalRouting
Node: 59, Time: +0.0s, Local time: +0.0s, Ipv4GlobalRouting table

" />
<rt t="0" id="60" info="Node: 60, Time: +0.0s, Local time: +0.0s, Ipv4ListRouting table
  Priority: 0 Protocol: ns3::Ipv4StaticRouting
Node: 60, Time: +0.0s, Local time: +0.0s, Ipv4StaticRouting table
Destination     Gateway         Genmask         Flags Metric Ref    Use Iface
127.0.0.0       0.0.0.0         255.0.0.0       U     0      -      -   0

  Priority: -10 Protocol: ns3::Ipv4GlobalRouting
Node: 60, Time: +0.0s, Local time: +0.0s, Ipv4GlobalRouting table

" />
<rt t="0" id="61" info="Node: 61, Time: +0.0s, Local time: +0.0s, Ipv4ListRouting table
  Priority: 0 Protocol: ns3::Ipv4StaticRouting
Node: 61, Time: +0.0s, Local time: +0.0s, Ipv4StaticRouting table
Destination     Gateway         Genmask         Flags Metric Ref    Use Iface
127.0.0.0       0.0.0.0         255.0.0.0       U     0      -      -   0

  Priority: -10 Protocol: ns3::Ipv4GlobalRouting
Node: 61, Time: +0.0s, Local time: +0.0s, Ipv4GlobalRouting table

" />
<rt t="0" id="62" info="Node: 62, Time: +0.0s, Local time: +0.0s, Ipv4ListRouting table
  Priority: 0 Protocol: ns3::Ipv4StaticRouting
Node: 62, Time: +0.0s, Local time: +0.0s, Ipv4StaticRouting table
Destination     Gateway         Genmask         Flags Metric Ref    Use Iface
127.0.0.0       0.0.0.0         255.0.0.0       U     0      -      -   0

  Priority: -10 Protocol: ns3::Ipv4GlobalRouting
Node: 62, Time: +0.0s, Local time: +0.0s, Ipv4GlobalRouting table

" />
<rt t="0" id="63" info="Node: 63, Time: +0.0s, Local time: +0.0s, Ipv4ListRouting table
  Priority: 0 Protocol: ns3::Ipv4StaticRouting
Node: 63, Time: +0.0s, Local time: +0.0s, Ipv4StaticRouting table
Destination     Gateway         Genmask         Flags Metric Ref    Use Iface
127.0.0.0       0.0.0.0         255.0.0.0       U     0      -      -   0

  Priority: -10 Protocol: ns3::Ipv4GlobalRouting
Node: 63, Time: +0.0s, Local time: +0.0s, Ipv4GlobalRouting table

" />
<rt t="0" id="64" info="Node: 64, Time: +0.0s, Local time: +0.0s, Ipv4ListRouting table
  Priority: 0 Protocol: ns3::Ipv4StaticRouting
Node: 64, Time: +0.0s, Local time: +0.0s, Ipv4StaticRouting table
Destination     Gateway         Genmask         Flags Metric Ref    Use Iface
127.0.0.0       0.0.0.0         255.0.0.0       U     0      -      -   0

  Priority: -10 Protocol: ns3::Ipv4GlobalRouting
Node: 64, Time: +0.0s, Local time: +0.0s, Ipv4GlobalRouting table

" />
<rt t="0" id="65" info="Node: 65, Time: +0.0s, Local time: +0.0s, Ipv4ListRouting table
  Priority: 0 Protocol: ns3::Ipv4StaticRouting
Node: 65, Time: +0.0s, Local time: +0.0s, Ipv4StaticRouting table
Destination     Gateway         Genmask         Flags Metric Ref    Use Iface
127.0.0.0       0.0.0.0         255.0.0.0       U     0      -      -   0

  Priority: -10 Protocol: ns3::Ipv4GlobalRouting
Node: 65, Time: +0.0s, Local time: +0.0s, Ipv4GlobalRouting table

" />
<rt t="0" id="66" info="Node: 66, Time: +0.0s, Local time: +0.0s, Ipv4ListRouting table
  Priority: 0 Protocol: ns3::Ipv4StaticRouting
Node: 66, Time: +0.0s, Local time: +0.0s, Ipv4StaticRouting table
Destination     Gateway         Genmask         Flags Metric Ref    Use Iface
127.0.0.0       0.0.0.0         255.0.0.0       U     0      -      -   0

  Priority: -10 Protocol: ns3::Ipv4GlobalRouting
Node: 66, Time: +0.0s, Local time: +0.0s, Ipv4GlobalRouting table

" />
<rt t="0" id="67" info="Node: 67, Time: +0.0s, Local time: +0.0s, Ipv4ListRouting table
  Priority: 0 Protocol: ns3::Ipv4StaticRouting
Node: 67, Time: +0.0s, Local time: +0.0s, Ipv4StaticRouting table
Destination     Gateway         Genmask         Flags Metric Ref    Use Iface
127.0.0.0       0.0.0.0         255.0.0.0       U     0      -      -   0

  Priority: -10 Protocol: ns3::Ipv4GlobalRouting
Node: 67, Time: +0.0s, Local time: +0.0s, Ipv4GlobalRouting table

" />
<rt t="0" id="68" info="Node: 68, Time: +0.0s, Local time: +0.0s, Ipv4ListRouting table
  Priority: 0 Protocol: ns3::Ipv4StaticRouting
Node: 68, Time: +0.0s, Local time: +0.0s, Ipv4StaticRouting table
Destination     Gateway         Genmask         Flags Metric Ref    Use Iface
127.0.0.0       0.0.0.0         255.0.0.0       U     0      -      -   0

  Priority: -10 Protocol: ns3::Ipv4GlobalRouting
Node: 68, Time: +0.0s, Local time: +0.0s, Ipv4GlobalRouting table

" />
<rt t="0" id="69" info="Node: 69, Time: +0.0s, Local time: +0.0s, Ipv4ListRouting table
  Priority: 0 Protocol: ns3::Ipv4StaticRouting
Node: 69, Time: +0.0s, Local time: +0.0s, Ipv4StaticRouting table
Destination     Gateway         Genmask         Flags Metric Ref    Use Iface
127.0.0.0       0.0.0.0         255.0.0.0       U     0      -      -   0

  Priority: -10 Protocol: ns3::Ipv4GlobalRouting
Node: 69, Time: +0.0s, Local time: +0.0s, Ipv4GlobalRouting table

" />
<rt t="0" id="70" info="Node: 70, Time: +0.0s, Local time: +0.0s, Ipv4ListRouting table
  Priority: 0 Protocol: ns3::Ipv4StaticRouting
Node: 70, Time: +0.0s, Local time: +0.0s, Ipv4StaticRouting table
Destination     Gateway         Genmask         Flags Metric Ref    Use Iface
127.0.0.0       0.0.0.0         255.0.0.0       U     0      -      -   0

  Priority: -10 Protocol: ns3::Ipv4GlobalRouting
Node: 70, Time: +0.0s, Local time: +0.0s, Ipv4GlobalRouting table

" />
<rt t="0" id="71" info="Node: 71, Time: +0.0s, Local time: +0.0s, Ipv4ListRouting table
  Priority: 0 Protocol: ns3::Ipv4StaticRouting
Node: 71, Time: +0.0s, Local time: +0.0s, Ipv4StaticRouting table
Destination     Gateway         Genmask         Flags Metric Ref    Use Iface
127.0.0.0       0.0.0.0         255.0.0.0       U     0      -      -   0

  Priority: -10 Protocol: ns3::Ipv4GlobalRouting
Node: 71, Time: +0.0s, Local time: +0.0s, Ipv4GlobalRouting table

" />
<rt t="0" id="72" info="Node: 72, Time: +0.0s, Local time: +0.0s, Ipv4ListRouting table
  Priority: 0 Protocol: ns3::Ipv4StaticRouting
Node: 72, Time: +0.0s, Local time: +0.0s, Ipv4StaticRouting table
Destination     Gateway         Genmask         Flags Metric Ref    Use Iface
127.0.0.0       0.0.0.0         255.0.0.0       U     0      -      -   0

  Priority: -10 Protocol: ns3::Ipv4GlobalRouting
Node: 72, Time: +0.0s, Local time: +0.0s, Ipv4GlobalRouting table

" />
<rt t="0" id="73" info="Node: 73, Time: +0.0s, Local time: +0.0s, Ipv4ListRouting table
  Priority: 0 Protocol: ns3::Ipv4StaticRouting
Node: 73, Time: +0.0s, Local time: +0.0s, Ipv4StaticRouting table
Destination     Gateway         Genmask         Flags Metric Ref    Use Iface
127.0.0.0       0.0.0.0         255.0.0.0       U     0      -      -   0

  Priority: -10 Protocol: ns3::Ipv4GlobalRouting
Node: 73, Time: +0.0s, Local time: +0.0s, Ipv4GlobalRouting table

" />
<rt t="0" id="74" info="Node: 74, Time: +0.0s, Local time: +0.0s, Ipv4ListRouting table
  Priority: 0 Protocol: ns3::Ipv4StaticRouting
Node: 74, Time: +0.0s, Local time: +0.0s, Ipv4StaticRouting table
Destination     Gateway         Genmask         Flags Metric Ref    Use Iface
127.0.0.0       0.0.0.0         255.0.0.0       U     0      -      -   0

  Priority: -10 Protocol: ns3::Ipv4GlobalRouting
Node: 74, Time: +0.0s, Local time: +0.0s, Ipv4GlobalRouting table

" />
<rt t="0" id="75" info="Node: 75, Time: +0.0s, Local time: +0.0s, Ipv4ListRouting table
  Priority: 0 Protocol: ns3::Ipv4StaticRouting
Node: 75, Time: +0.0s, Local time: +0.0s, Ipv4StaticRouting table
Destination     Gateway         Genmask         Flags Metric Ref    Use Iface
127.0.0.0       0.0.0.0         255.0.0.0       U     0      -      -   0

  Priority: -10 Protocol: ns3::Ipv4GlobalRouting
Node: 75, Time: +0.0s, Local time: +0.0s, Ipv4GlobalRouting table

" />
<rt t="0" id="76" info="Node: 76, Time: +0.0s, Local time: +0.0s, Ipv4ListRouting table
  Priority: 0 Protocol: ns3::Ipv4StaticRouting
Node: 76, Time: +0.0s, Local time: +0.0s, Ipv4StaticRouting table
Destination     Gateway         Genmask         Flags Metric Ref    Use Iface
127.0.0.0       0.0.0.0         255.0.0.0       U     0      -      -   0

  Priority: -10 Protocol: ns3::Ipv4GlobalRouting
Node: 76, Time: +0.0s, Local time: +0.0s, Ipv4GlobalRouting table

" />
<rt t="0" id="77" info="Node: 77, Time: +0.0s, Local time: +0.0s, Ipv4ListRouting table
  Priority: 0 Protocol: ns3::Ipv4StaticRouting
Node: 77, Time: +0.0s, Local time: +0.0s, Ipv4StaticRouting table
Destination     Gateway         Genmask         Flags Metric Ref    Use Iface
127.0.0.0       0.0.0.0         255.0.0.0       U     0      -      -   0

  Priority: -10 Protocol: ns3::Ipv4GlobalRouting
Node: 77, Time: +0.0s, Local time: +0.0s, Ipv4GlobalRouting table

" />
<rt t="0" id="78" info="Node: 78, Time: +0.0s, Local time: +0.0s, Ipv4ListRouting table
  Priority: 0 Protocol: ns3::Ipv4StaticRouting
Node: 78, Time: +0.0s, Local time: +0.0s, Ipv4StaticRouting table
Destination     Gateway         Genmask         Flags Metric Ref    Use Iface
127.0.0.0       0.0.0.0         255.0.0.0       U     0      -      -   0

  Priority: -10 Protocol: ns3::Ipv4GlobalRouting
Node: 78, Time: +0.0s, Local time: +0.0s, Ipv4GlobalRouting table

" />
<rt t="0" id="79" info="Node: 79, Time: +0.0s, Local time: +0.0s, Ipv4ListRouting table
  Priority: 0 Protocol: ns3::Ipv4StaticRouting
Node: 79, Time: +0.0s, Local time: +0.0s, Ipv4StaticRouting table
Destination     Gateway         Genmask         Flags Metric Ref    Use Iface
127.0.0.0       0.0.0.0         255.0.0.0       U     0      -      -   0

  Priority: -10 Protocol: ns3::Ipv4GlobalRouting
Node: 79, Time: +0.0s, Local time: +0.0s, Ipv4GlobalRouting table

" />
<rt t="0" id="80" info="Node: 80, Time: +0.0s, Local time: +0.0s, Ipv4ListRouting table
  Priority: 0 Protocol: ns3::Ipv4StaticRouting
Node: 80, Time: +0.0s, Local time: +0.0s, Ipv4StaticRouting table
Destination     Gateway         Genmask         Flags Metric Ref    Use Iface
127.0.0.0       0.0.0.0         255.0.0.0       U     0      -      -   0

  Priority: -10 Protocol: ns3::Ipv4GlobalRouting
Node: 80, Time: +0.0s, Local time: +0.0s, Ipv4GlobalRouting table

" />
<rt t="0" id="81" info="Node: 81, Time: +0.0s, Local time: +0.0s, Ipv4ListRouting table
  Priority: 0 Protocol: ns3::Ipv4StaticRouting
Node: 81, Time: +0.0s, Local time: +0.0s, Ipv4StaticRouting table
Destination     Gateway         Genmask         Flags Metric Ref    Use Iface
127.0.0.0       0.0.0.0         255.0.0.0       U     0      -      -   0

  Priority: -10 Protocol: ns3::Ipv4GlobalRouting
Node: 81, Time: +0.0s, Local time: +0.0s, Ipv4GlobalRouting table

" />
<rt t="0" id="82" info="Node: 82, Time: +0.0s, Local time: +0.0s, Ipv4ListRouting table
  Priority: 0 Protocol: ns3::Ipv4StaticRouting
Node: 82, Time: +0.0s, Local time: +0.0s, Ipv4StaticRouting table
Destination     Gateway         Genmask         Flags Metric Ref    Use Iface
127.0.0.0       0.0.0.0         255.0.0.0       U     0      -      -   0

  Priority: -10 Protocol: ns3::Ipv4GlobalRouting
Node: 82, Time: +0.0s, Local time: +0.0s, Ipv4GlobalRouting table

" />
<rt t="0" id="83" info="Node: 83, Time: +0.0s, Local time: +0.0s, Ipv4ListRouting table
  Priority: 0 Protocol: ns3::Ipv4StaticRouting
Node: 83, Time: +0.0s, Local time: +0.0s, Ipv4StaticRouting table
Destination     Gateway         Genmask         Flags Metric Ref    Use Iface
127.0.0.0       0.0.0.0         255.0.0.0       U     0      -      -   0

  Priority: -10 Protocol: ns3::Ipv4GlobalRouting
Node: 83, Time: +0.0s, Local time: +0.0s, Ipv4GlobalRouting table

" />
<rt t="0" id="84" info="Node: 84, Time: +0.0s, Local time: +0.0s, Ipv4ListRouting table
  Priority: 0 Protocol: ns3::Ipv4StaticRouting
Node: 84, Time: +0.0s, Local time: +0.0s, Ipv4StaticRouting table
Destination     Gateway         Genmask         Flags Metric Ref    Use Iface
127.0.0.0       0.0.0.0         255.0.0.0       U     0      -      -   0

  Priority: -10 Protocol: ns3::Ipv4GlobalRouting
Node: 84, Time: +0.0s, Local time: +0.0s, Ipv4GlobalRouting table

" />
<rt t="0" id="85" info="Node: 85, Time: +0.0s, Local time: +0.0s, Ipv4ListRouting table
  Priority: 0 Protocol: ns3::Ipv4StaticRouting
Node: 85, Time: +0.0s, Local time: +0.0s, Ipv4StaticRouting table
Destination     Gateway         Genmask         Flags Metric Ref    Use Iface
127.0.0.0       0.0.0.0         255.0.0.0       U     0      -      -   0

  Priority: -10 Protocol: ns3::Ipv4GlobalRouting
Node: 85, Time: +0.0s, Local time: +0.0s, Ipv4GlobalRouting table

" />
<rt t="0" id="86" info="Node: 86, Time: +0.0s, Local time: +0.0s, Ipv4ListRouting table
  Priority: 0 Protocol: ns3::Ipv4StaticRouting
Node: 86, Time: +0.0s, Local time: +0.0s, Ipv4StaticRouting table
Destination     Gateway         Genmask         Flags Metric Ref    Use Iface
127.0.0.0       0.0.0.0         255.0.0.0       U     0      -      -   0

  Priority: -10 Protocol: ns3::Ipv4GlobalRouting
Node: 86, Time: +0.0s, Local time: +0.0s, Ipv4GlobalRouting table

" />
<rt t="0" id="87" info="Node: 87, Time: +0.0s, Local time: +0.0s, Ipv4ListRouting table
  Priority: 0 Protocol: ns3::Ipv4StaticRouting
Node: 87, Time: +0.0s, Local time: +0.0s, Ipv4StaticRouting table
Destination     Gateway         Genmask         Flags Metric Ref    Use Iface
127.0.0.0       0.0.0.0         255.0.0.0       U     0      -      -   0

  Priority: -10 Protocol: ns3::Ipv4GlobalRouting
Node: 87, Time: +0.0s, Local time: +0.0s, Ipv4GlobalRouting table

" />
<rt t="0" id="88" info="Node: 88, Time: +0.0s, Local time: +0.0s, Ipv4ListRouting table
  Priority: 0 Protocol: ns3::Ipv4StaticRouting
Node: 88, Time: +0.0s, Local time: +0.0s, Ipv4StaticRouting table
Destination     Gateway         Genmask         Flags Metric Ref    Use Iface
127.0.0.0       0.0.0.0         255.0.0.0       U     0      -      -   0

  Priority: -10 Protocol: ns3::Ipv4GlobalRouting
Node: 88, Time: +0.0s, Local time: +0.0s, Ipv4GlobalRouting table

" />
<rt t="0" id="89" info="Node: 89, Time: +0.0s, Local time: +0.0s, Ipv4ListRouting table
  Priority: 0 Protocol: ns3::Ipv4StaticRouting
Node: 89, Time: +0.0s, Local time: +0.0s, Ipv4StaticRouting table
Destination     Gateway         Genmask         Flags Metric Ref    Use Iface
127.0.0.0       0.0.0.0         255.0.0.0       U     0      -      -   0

  Priority: -10 Protocol: ns3::Ipv4GlobalRouting
Node: 89, Time: +0.0s, Local time: +0.0s, Ipv4GlobalRouting table

" />
<rt t="0" id="90" info="Node: 90, Time: +0.0s, Local time: +0.0s, Ipv4ListRouting table
  Priority: 0 Protocol: ns3::Ipv4StaticRouting
Node: 90, Time: +0.0s, Local time: +0.0s, Ipv4StaticRouting table
Destination     Gateway         Genmask         Flags Metric Ref    Use Iface
127.0.0.0       0.0.0.0         255.0.0.0       U     0      -      -   0

  Priority: -10 Protocol: ns3::Ipv4GlobalRouting
Node: 90, Time: +0.0s, Local time: +0.0s, Ipv4GlobalRouting table

" />
<rt t="0" id="91" info="Node: 91, Time: +0.0s, Local time: +0.0s, Ipv4ListRouting table
  Priority: 0 Protocol: ns3::Ipv4StaticRouting
Node: 91, Time: +0.0s, Local time: +0.0s, Ipv4StaticRouting table
Destination     Gateway         Genmask         Flags Metric Ref    Use Iface
127.0.0.0       0.0.0.0         255.0.0.0       U     0      -      -   0

  Priority: -10 Protocol: ns3::Ipv4GlobalRouting
Node: 91, Time: +0.0s, Local time: +0.0s, Ipv4GlobalRouting table

" />
<rt t="0" id="92" info="Node: 92, Time: +0.0s, Local time: +0.0s, Ipv4ListRouting table
  Priority: 0 Protocol: ns3::Ipv4StaticRouting
Node: 92, Time: +0.0s, Local time: +0.0s, Ipv4StaticRouting table
Destination     Gateway         Genmask         Flags Metric Ref    Use Iface
127.0.0.0       0.0.0.0         255.0.0.0       U     0      -      -   0

  Priority: -10 Protocol: ns3::Ipv4GlobalRouting
Node: 92, Time: +0.0s, Local time: +0.0s, Ipv4GlobalRouting table

" />
<rt t="0" id="93" info="Node: 93, Time: +0.0s, Local time: +0.0s, Ipv4ListRouting table
  Priority: 0 Protocol: ns3::Ipv4StaticRouting
Node: 93, Time: +0.0s, Local time: +0.0s, Ipv4StaticRouting table
Destination     Gateway         Genmask         Flags Metric Ref    Use Iface
127.0.0.0       0.0.0.0         255.0.0.0       U     0      -      -   0

  Priority: -10 Protocol: ns3::Ipv4GlobalRouting
Node: 93, Time: +0.0s, Local time: +0.0s, Ipv4GlobalRouting table

" />
<rt t="0" id="94" info="Node: 94, Time: +0.0s, Local time: +0.0s, Ipv4ListRouting table
  Priority: 0 Protocol: ns3::Ipv4StaticRouting
Node: 94, Time: +0.0s, Local time: +0.0s, Ipv4StaticRouting table
Destination     Gateway         Genmask         Flags Metric Ref    Use Iface
127.0.0.0       0.0.0.0         255.0.0.0       U     0      -      -   0

  Priority: -10 Protocol: ns3::Ipv4GlobalRouting
Node: 94, Time: +0.0s, Local time: +0.0s, Ipv4GlobalRouting table

" />
<rt t="0" id="95" info="Node: 95, Time: +0.0s, Local time: +0.0s, Ipv4ListRouting table
  Priority: 0 Protocol: ns3::Ipv4StaticRouting
Node: 95, Time: +0.0s, Local time: +0.0s, Ipv4StaticRouting table
Destination     Gateway         Genmask         Flags Metric Ref    Use Iface
127.0.0.0       0.0.0.0         255.0.0.0       U     0      -      -   0

  Priority: -10 Protocol: ns3::Ipv4GlobalRouting
Node: 95, Time: +0.0s, Local time: +0.0s, Ipv4GlobalRouting table

" />
<rt t="0" id="96" info="Node: 96, Time: +0.0s, Local time: +0.0s, Ipv4ListRouting table
  Priority: 0 Protocol: ns3::Ipv4StaticRouting
Node: 96, Time: +0.0s, Local time: +0.0s, Ipv4StaticRouting table
Destination     Gateway         Genmask         Flags Metric Ref    Use Iface
127.0.0.0       0.0.0.0         255.0.0.0       U     0      -      -   0

  Priority: -10 Protocol: ns3::Ipv4GlobalRouting
Node: 96, Time: +0.0s, Local time: +0.0s, Ipv4GlobalRouting table

" />
<rt t="0" id="97" info="Node: 97, Time: +0.0s, Local time: +0.0s, Ipv4ListRouting table
  Priority: 0 Protocol: ns3::Ipv4StaticRouting
Node: 97, Time: +0.0s, Local time: +0.0s, Ipv4StaticRouting table
Destination     Gateway         Genmask         Flags Metric Ref    Use Iface
127.0.0.0       0.0.0.0         255.0.0.0       U     0      -      -   0

  Priority: -10 Protocol: ns3::Ipv4GlobalRouting
Node: 97, Time: +0.0s, Local time: +0.0s, Ipv4GlobalRouting table

" />
<rt t="0" id="98" info="Node: 98, Time: +0.0s, Local time: +0.0s, Ipv4ListRouting table
  Priority: 0 Protocol: ns3::Ipv4StaticRouting
Node: 98, Time: +0.0s, Local time: +0.0s, Ipv4StaticRouting table
Destination     Gateway         Genmask         Flags Metric Ref    Use Iface
127.0.0.0       0.0.0.0         255.0.0.0       U     0      -      -   0

  Priority: -10 Protocol: ns3::Ipv4GlobalRouting
Node: 98, Time: +0.0s, Local time: +0.0s, Ipv4GlobalRouting table

" />
<rt t="0" id="99" info="Node: 99, Time: +0.0s, Local time: +0.0s, Ipv4ListRouting table
  Priority: 0 Protocol: ns3::Ipv4StaticRouting
Node: 99, Time: +0.0s, Local time: +0.0s, Ipv4StaticRouting table
Destination     Gateway         Genmask         Flags Metric Ref    Use Iface
127.0.0.0       0.0.0.0         255.0.0.0       U     0      -      -   0

  Priority: -10 Protocol: ns3::Ipv4GlobalRouting
Node: 99, Time: +0.0s, Local time: +0.0s, Ipv4GlobalRouting table

" />
<rt t="0" id="100" info="Node: 100, Time: +0.0s, Local time: +0.0s, Ipv4ListRouting table
  Priority: 0 Protocol: ns3::Ipv4StaticRouting
Node: 100, Time: +0.0s, Local time: +0.0s, Ipv4StaticRouting table
Destination     Gateway         Genmask         Flags Metric Ref    Use Iface
127.0.0.0       0.0.0.0         255.0.0.0       U     0      -      -   0

  Priority: -10 Protocol: ns3::Ipv4GlobalRouting
Node: 100, Time: +0.0s, Local time: +0.0s, Ipv4GlobalRouting table

" />
<rt t="0" id="101" info="Node: 101, Time: +0.0s, Local time: +0.0s, Ipv4ListRouting table
  Priority: 0 Protocol: ns3::Ipv4StaticRouting
Node: 101, Time: +0.0s, Local time: +0.0s, Ipv4StaticRouting table
Destination     Gateway         Genmask         Flags Metric Ref    Use Iface
127.0.0.0       0.0.0.0         255.0.0.0       U     0      -      -   0

  Priority: -10 Protocol: ns3::Ipv4GlobalRouting
Node: 101, Time: +0.0s, Local time: +0.0s, Ipv4GlobalRouting table

" />
<rt t="0" id="102" info="Node: 102, Time: +0.0s, Local time: +0.0s, Ipv4ListRouting table
  Priority: 0 Protocol: ns3::Ipv4StaticRouting
Node: 102, Time: +0.0s, Local time: +0.0s, Ipv4StaticRouting table
Destination     Gateway         Genmask         Flags Metric Ref    Use Iface
127.0.0.0       0.0.0.0         255.0.0.0       U     0      -      -   0

  Priority: -10 Protocol: ns3::Ipv4GlobalRouting
Node: 102, Time: +0.0s, Local time: +0.0s, Ipv4GlobalRouting table

" />
<rt t="0" id="103" info="Node: 103, Time: +0.0s, Local time: +0.0s, Ipv4ListRouting table
  Priority: 0 Protocol: ns3::Ipv4StaticRouting
Node: 103, Time: +0.0s, Local time: +0.0s, Ipv4StaticRouting table
Destination     Gateway         Genmask         Flags Metric Ref    Use Iface
127.0.0.0       0.0.0.0         255.0.0.0       U     0      -      -   0

  Priority: -10 Protocol: ns3::Ipv4GlobalRouting
Node: 103, Time: +0.0s, Local time: +0.0s, Ipv4GlobalRouting table

" />
<rt t="0" id="104" info="Node: 104, Time: +0.0s, Local time: +0.0s, Ipv4ListRouting table
  Priority: 0 Protocol: ns3::Ipv4StaticRouting
Node: 104, Time: +0.0s, Local time: +0.0s, Ipv4StaticRouting table
Destination     Gateway         Genmask         Flags Metric Ref    Use Iface
127.0.0.0       0.0.0.0         255.0.0.0       U     0      -      -   0

  Priority: -10 Protocol: ns3::Ipv4GlobalRouting
Node: 104, Time: +0.0s, Local time: +0.0s, Ipv4GlobalRouting table

" />
<rt t="0" id="105" info="Node: 105, Time: +0.0s, Local time: +0.0s, Ipv4ListRouting table
  Priority: 0 Protocol: ns3::Ipv4StaticRouting
Node: 105, Time: +0.0s, Local time: +0.0s, Ipv4StaticRouting table
Destination     Gateway         Genmask         Flags Metric Ref    Use Iface
127.0.0.0       0.0.0.0         255.0.0.0       U     0      -      -   0

  Priority: -10 Protocol: ns3::Ipv4GlobalRouting
Node: 105, Time: +0.0s, Local time: +0.0s, Ipv4GlobalRouting table

" />
<rt t="0" id="106" info="Node: 106, Time: +0.0s, Local time: +0.0s, Ipv4ListRouting table
  Priority: 0 Protocol: ns3::Ipv4StaticRouting
Node: 106, Time: +0.0s, Local time: +0.0s, Ipv4StaticRouting table
Destination     Gateway         Genmask         Flags Metric Ref    Use Iface
127.0.0.0       0.0.0.0         255.0.0.0       U     0      -      -   0

  Priority: -10 Protocol: ns3::Ipv4GlobalRouting
Node: 106, Time: +0.0s, Local time: +0.0s, Ipv4GlobalRouting table

" />
<rt t="0" id="107" info="Node: 107, Time: +0.0s, Local time: +0.0s, Ipv4ListRouting table
  Priority: 0 Protocol: ns3::Ipv4StaticRouting
Node: 107, Time: +0.0s, Local time: +0.0s, Ipv4StaticRouting table
Destination     Gateway         Genmask         Flags Metric Ref    Use Iface
127.0.0.0       0.0.0.0         255.0.0.0       U     0      -      -   0

  Priority: -10 Protocol: ns3::Ipv4GlobalRouting
Node: 107, Time: +0.0s, Local time: +0.0s, Ipv4GlobalRouting table

" />
<rt t="0" id="108" info="Node: 108, Time: +0.0s, Local time: +0.0s, Ipv4ListRouting table
  Priority: 0 Protocol: ns3::Ipv4StaticRouting
Node: 108, Time: +0.0s, Local time: +0.0s, Ipv4StaticRouting table
Destination     Gateway         Genmask         Flags Metric Ref    Use Iface
127.0.0.0       0.0.0.0         255.0.0.0       U     0      -      -   0

  Priority: -10 Protocol: ns3::Ipv4GlobalRouting
Node: 108, Time: +0.0s, Local time: +0.0s, Ipv4GlobalRouting table

" />
<rt t="0" id="109" info="Node: 109, Time: +0.0s, Local time: +0.0s, Ipv4ListRouting table
  Priority: 0 Protocol: ns3::Ipv4StaticRouting
Node: 109, Time: +0.0s, Local time: +0.0s, Ipv4StaticRouting table
Destination     Gateway         Genmask         Flags Metric Ref    Use Iface
127.0.0.0       0.0.0.0         255.0.0.0       U     0      -      -   0

  Priority: -10 Protocol: ns3::Ipv4GlobalRouting
Node: 109, Time: +0.0s, Local time: +0.0s, Ipv4GlobalRouting table

" />
<rt t="0.1" id="0" info="Node: 0, Time: +0.09999999999999999997s, Local time: +0.09999999999999999997s, Ipv4ListRouting table
  Priority: 0 Protocol: ns3::Ipv4StaticRouting
Node: 0, Time: +0.09999999999999999997s, Local time: +0.09999999999999999997s, Ipv4StaticRouting table
Destination     Gateway         Genmask         Flags Metric Ref    Use Iface
127.0.0.0       0.0.0.0         255.0.0.0       U     0      -      -   0

  Priority: -10 Protocol: ns3::Ipv4GlobalRouting
Node: 0, Time: +0.09999999999999999997s, Local time: +0.09999999999999999997s, Ipv4GlobalRouting table

" />
<rt t="0.1" id="1" info="Node: 1, Time: +0.09999999999999999997s, Local time: +0.09999999999999999997s, Ipv4ListRouting table
  Priority: 0 Protocol: ns3::Ipv4StaticRouting
Node: 1, Time: +0.09999999999999999997s, Local time: +0.09999999999999999997s, Ipv4StaticRouting table
Destination     Gateway         Genmask         Flags Metric Ref    Use Iface
127.0.0.0       0.0.0.0         255.0.0.0       U     0      -      -   0

  Priority: -10 Protocol: ns3::Ipv4GlobalRouting
Node: 1, Time: +0.09999999999999999997s, Local time: +0.09999999999999999997s, Ipv4GlobalRouting table

" />
<rt t="0.1" id="2" info="Node: 2, Time: +0.09999999999999999997s, Local time: +0.09999999999999999997s, Ipv4ListRouting table
  Priority: 0 Protocol: ns3::Ipv4StaticRouting
Node: 2, Time: +0.09999999999999999997s, Local time: +0.09999999999999999997s, Ipv4StaticRouting table
Destination     Gateway         Genmask         Flags Metric Ref    Use Iface
127.0.0.0       0.0.0.0         255.0.0.0       U     0      -      -   0

  Priority: -10 Protocol: ns3::Ipv4GlobalRouting
Node: 2, Time: +0.09999999999999999997s, Local time: +0.09999999999999999997s, Ipv4GlobalRouting table

" />
<rt t="0.1" id="3" info="Node: 3, Time: +0.09999999999999999997s, Local time: +0.09999999999999999997s, Ipv4ListRouting table
  Priority: 0 Protocol: ns3::Ipv4StaticRouting
Node: 3, Time: +0.09999999999999999997s, Local time: +0.09999999999999999997s, Ipv4StaticRouting table
Destination     Gateway         Genmask         Flags Metric Ref    Use Iface
127.0.0.0       0.0.0.0         255.0.0.0       U     0      -      -   0

  Priority: -10 Protocol: ns3::Ipv4GlobalRouting
Node: 3, Time: +0.09999999999999999997s, Local time: +0.09999999999999999997s, Ipv4GlobalRouting table

" />
<rt t="0.1" id="4" info="Node: 4, Time: +0.09999999999999999997s, Local time: +0.09999999999999999997s, Ipv4ListRouting table
  Priority: 0 Protocol: ns3::Ipv4StaticRouting
Node: 4, Time: +0.09999999999999999997s, Local time: +0.09999999999999999997s, Ipv4StaticRouting table
Destination     Gateway         Genmask         Flags Metric Ref    Use Iface
127.0.0.0       0.0.0.0         255.0.0.0       U     0      -      -   0

  Priority: -10 Protocol: ns3::Ipv4GlobalRouting
Node: 4, Time: +0.09999999999999999997s, Local time: +0.09999999999999999997s, Ipv4GlobalRouting table

" />
<rt t="0.1" id="5" info="Node: 5, Time: +0.09999999999999999997s, Local time: +0.09999999999999999997s, Ipv4ListRouting table
  Priority: 0 Protocol: ns3::Ipv4StaticRouting
Node: 5, Time: +0.09999999999999999997s, Local time: +0.09999999999999999997s, Ipv4StaticRouting table
Destination     Gateway         Genmask         Flags Metric Ref    Use Iface
127.0.0.0       0.0.0.0         255.0.0.0       U     0      -      -   0

  Priority: -10 Protocol: ns3::Ipv4GlobalRouting
Node: 5, Time: +0.09999999999999999997s, Local time: +0.09999999999999999997s, Ipv4GlobalRouting table

" />
<rt t="0.1" id="6" info="Node: 6, Time: +0.09999999999999999997s, Local time: +0.09999999999999999997s, Ipv4ListRouting table
  Priority: 0 Protocol: ns3::Ipv4StaticRouting
Node: 6, Time: +0.09999999999999999997s, Local time: +0.09999999999999999997s, Ipv4StaticRouting table
Destination     Gateway         Genmask         Flags Metric Ref    Use Iface
127.0.0.0       0.0.0.0         255.0.0.0       U     0      -      -   0

  Priority: -10 Protocol: ns3::Ipv4GlobalRouting
Node: 6, Time: +0.09999999999999999997s, Local time: +0.09999999999999999997s, Ipv4GlobalRouting table

" />
<rt t="0.1" id="7" info="Node: 7, Time: +0.09999999999999999997s, Local time: +0.09999999999999999997s, Ipv4ListRouting table
  Priority: 0 Protocol: ns3::Ipv4StaticRouting
Node: 7, Time: +0.09999999999999999997s, Local time: +0.09999999999999999997s, Ipv4StaticRouting table
Destination     Gateway         Genmask         Flags Metric Ref    Use Iface
127.0.0.0       0.0.0.0         255.0.0.0       U     0      -      -   0

  Priority: -10 Protocol: ns3::Ipv4GlobalRouting
Node: 7, Time: +0.09999999999999999997s, Local time: +0.09999999999999999997s, Ipv4GlobalRouting table

" />
<rt t="0.1" id="8" info="Node: 8, Time: +0.09999999999999999997s, Local time: +0.09999999999999999997s, Ipv4ListRouting table
  Priority: 0 Protocol: ns3::Ipv4StaticRouting
Node: 8, Time: +0.09999999999999999997s, Local time: +0.09999999999999999997s, Ipv4StaticRouting table
Destination     Gateway         Genmask         Flags Metric Ref    Use Iface
127.0.0.0       0.0.0.0         255.0.0.0       U     0      -      -   0

  Priority: -10 Protocol: ns3::Ipv4GlobalRouting
Node: 8, Time: +0.09999999999999999997s, Local time: +0.09999999999999999997s, Ipv4GlobalRouting table

" />
<rt t="0.1" id="9" info="Node: 9, Time: +0.09999999999999999997s, Local time: +0.09999999999999999997s, Ipv4ListRouting table
  Priority: 0 Protocol: ns3::Ipv4StaticRouting
Node: 9, Time: +0.09999999999999999997s, Local time: +0.09999999999999999997s, Ipv4StaticRouting table
Destination     Gateway         Genmask         Flags Metric Ref    Use Iface
127.0.0.0       0.0.0.0         255.0.0.0       U     0      -      -   0

  Priority: -10 Protocol: ns3::Ipv4GlobalRouting
Node: 9, Time: +0.09999999999999999997s, Local time: +0.09999999999999999997s, Ipv4GlobalRouting table

" />
<rt t="0.1" id="10" info="Node: 10, Time: +0.09999999999999999997s, Local time: +0.09999999999999999997s, Ipv4ListRouting table
  Priority: 0 Protocol: ns3::Ipv4StaticRouting
Node: 10, Time: +0.09999999999999999997s, Local time: +0.09999999999999999997s, Ipv4StaticRouting table
Destination     Gateway         Genmask         Flags Metric Ref    Use Iface
127.0.0.0       0.0.0.0         255.0.0.0       U     0      -      -   0

  Priority: -10 Protocol: ns3::Ipv4GlobalRouting
Node: 10, Time: +0.09999999999999999997s, Local time: +0.09999999999999999997s, Ipv4GlobalRouting table

" />
<rt t="0.1" id="11" info="Node: 11, Time: +0.09999999999999999997s, Local time: +0.09999999999999999997s, Ipv4ListRouting table
  Priority: 0 Protocol: ns3::Ipv4StaticRouting
Node: 11, Time: +0.09999999999999999997s, Local time: +0.09999999999999999997s, Ipv4StaticRouting table
Destination     Gateway         Genmask         Flags Metric Ref    Use Iface
127.0.0.0       0.0.0.0         255.0.0.0       U     0      -      -   0

  Priority: -10 Protocol: ns3::Ipv4GlobalRouting
Node: 11, Time: +0.09999999999999999997s, Local time: +0.09999999999999999997s, Ipv4GlobalRouting table

" />
<rt t="0.1" id="12" info="Node: 12, Time: +0.09999999999999999997s, Local time: +0.09999999999999999997s, Ipv4ListRouting table
  Priority: 0 Protocol: ns3::Ipv4StaticRouting
Node: 12, Time: +0.09999999999999999997s, Local time: +0.09999999999999999997s, Ipv4StaticRouting table
Destination     Gateway         Genmask         Flags Metric Ref    Use Iface
127.0.0.0       0.0.0.0         255.0.0.0       U     0      -      -   0

  Priority: -10 Protocol: ns3::Ipv4GlobalRouting
Node: 12, Time: +0.09999999999999999997s, Local time: +0.09999999999999999997s, Ipv4GlobalRouting table

" />
<rt t="0.1" id="13" info="Node: 13, Time: +0.09999999999999999997s, Local time: +0.09999999999999999997s, Ipv4ListRouting table
  Priority: 0 Protocol: ns3::Ipv4StaticRouting
Node: 13, Time: +0.09999999999999999997s, Local time: +0.09999999999999999997s, Ipv4StaticRouting table
Destination     Gateway         Genmask         Flags Metric Ref    Use Iface
127.0.0.0       0.0.0.0         255.0.0.0       U     0      -      -   0

  Priority: -10 Protocol: ns3::Ipv4GlobalRouting
Node: 13, Time: +0.09999999999999999997s, Local time: +0.09999999999999999997s, Ipv4GlobalRouting table

" />
<rt t="0.1" id="14" info="Node: 14, Time: +0.09999999999999999997s, Local time: +0.09999999999999999997s, Ipv4ListRouting table
  Priority: 0 Protocol: ns3::Ipv4StaticRouting
Node: 14, Time: +0.09999999999999999997s, Local time: +0.09999999999999999997s, Ipv4StaticRouting table
Destination     Gateway         Genmask         Flags Metric Ref    Use Iface
127.0.0.0       0.0.0.0         255.0.0.0       U     0      -      -   0

  Priority: -10 Protocol: ns3::Ipv4GlobalRouting
Node: 14, Time: +0.09999999999999999997s, Local time: +0.09999999999999999997s, Ipv4GlobalRouting table

" />
<rt t="0.1" id="15" info="Node: 15, Time: +0.09999999999999999997s, Local time: +0.09999999999999999997s, Ipv4ListRouting table
  Priority: 0 Protocol: ns3::Ipv4StaticRouting
Node: 15, Time: +0.09999999999999999997s, Local time: +0.09999999999999999997s, Ipv4StaticRouting table
Destination     Gateway         Genmask         Flags Metric Ref    Use Iface
127.0.0.0       0.0.0.0         255.0.0.0       U     0      -      -   0

  Priority: -10 Protocol: ns3::Ipv4GlobalRouting
Node: 15, Time: +0.09999999999999999997s, Local time: +0.09999999999999999997s, Ipv4GlobalRouting table

" />
<rt t="0.1" id="16" info="Node: 16, Time: +0.09999999999999999997s, Local time: +0.09999999999999999997s, Ipv4ListRouting table
  Priority: 0 Protocol: ns3::Ipv4StaticRouting
Node: 16, Time: +0.09999999999999999997s, Local time: +0.09999999999999999997s, Ipv4StaticRouting table
Destination     Gateway         Genmask         Flags Metric Ref    Use Iface
127.0.0.0       0.0.0.0         255.0.0.0       U     0      -      -   0

  Priority: -10 Protocol: ns3::Ipv4GlobalRouting
Node: 16, Time: +0.09999999999999999997s, Local time: +0.09999999999999999997s, Ipv4GlobalRouting table

" />
<rt t="0.1" id="17" info="Node: 17, Time: +0.09999999999999999997s, Local time: +0.09999999999999999997s, Ipv4ListRouting table
  Priority: 0 Protocol: ns3::Ipv4StaticRouting
Node: 17, Time: +0.09999999999999999997s, Local time: +0.09999999999999999997s, Ipv4StaticRouting table
Destination     Gateway         Genmask         Flags Metric Ref    Use Iface
127.0.0.0       0.0.0.0         255.0.0.0       U     0      -      -   0

  Priority: -10 Protocol: ns3::Ipv4GlobalRouting
Node: 17, Time: +0.09999999999999999997s, Local time: +0.09999999999999999997s, Ipv4GlobalRouting table

" />
<rt t="0.1" id="18" info="Node: 18, Time: +0.09999999999999999997s, Local time: +0.09999999999999999997s, Ipv4ListRouting table
  Priority: 0 Protocol: ns3::Ipv4StaticRouting
Node: 18, Time: +0.09999999999999999997s, Local time: +0.09999999999999999997s, Ipv4StaticRouting table
Destination     Gateway         Genmask         Flags Metric Ref    Use Iface
127.0.0.0       0.0.0.0         255.0.0.0       U     0      -      -   0

  Priority: -10 Protocol: ns3::Ipv4GlobalRouting
Node: 18, Time: +0.09999999999999999997s, Local time: +0.09999999999999999997s, Ipv4GlobalRouting table

" />
<rt t="0.1" id="19" info="Node: 19, Time: +0.09999999999999999997s, Local time: +0.09999999999999999997s, Ipv4ListRouting table
  Priority: 0 Protocol: ns3::Ipv4StaticRouting
Node: 19, Time: +0.09999999999999999997s, Local time: +0.09999999999999999997s, Ipv4StaticRouting table
Destination     Gateway         Genmask         Flags Metric Ref    Use Iface
127.0.0.0       0.0.0.0         255.0.0.0       U     0      -      -   0

  Priority: -10 Protocol: ns3::Ipv4GlobalRouting
Node: 19, Time: +0.09999999999999999997s, Local time: +0.09999999999999999997s, Ipv4GlobalRouting table

" />
<rt t="0.1" id="20" info="Node: 20, Time: +0.09999999999999999997s, Local time: +0.09999999999999999997s, Ipv4ListRouting table
  Priority: 0 Protocol: ns3::Ipv4StaticRouting
Node: 20, Time: +0.09999999999999999997s, Local time: +0.09999999999999999997s, Ipv4StaticRouting table
Destination     Gateway         Genmask         Flags Metric Ref    Use Iface
127.0.0.0       0.0.0.0         255.0.0.0       U     0      -      -   0

  Priority: -10 Protocol: ns3::Ipv4GlobalRouting
Node: 20, Time: +0.09999999999999999997s, Local time: +0.09999999999999999997s, Ipv4GlobalRouting table

" />
<rt t="0.1" id="21" info="Node: 21, Time: +0.09999999999999999997s, Local time: +0.09999999999999999997s, Ipv4ListRouting table
  Priority: 0 Protocol: ns3::Ipv4StaticRouting
Node: 21, Time: +0.09999999999999999997s, Local time: +0.09999999999999999997s, Ipv4StaticRouting table
Destination     Gateway         Genmask         Flags Metric Ref    Use Iface
127.0.0.0       0.0.0.0         255.0.0.0       U     0      -      -   0

  Priority: -10 Protocol: ns3::Ipv4GlobalRouting
Node: 21, Time: +0.09999999999999999997s, Local time: +0.09999999999999999997s, Ipv4GlobalRouting table

" />
<rt t="0.1" id="22" info="Node: 22, Time: +0.09999999999999999997s, Local time: +0.09999999999999999997s, Ipv4ListRouting table
  Priority: 0 Protocol: ns3::Ipv4StaticRouting
Node: 22, Time: +0.09999999999999999997s, Local time: +0.09999999999999999997s, Ipv4StaticRouting table
Destination     Gateway         Genmask         Flags Metric Ref    Use Iface
127.0.0.0       0.0.0.0         255.0.0.0       U     0      -      -   0

  Priority: -10 Protocol: ns3::Ipv4GlobalRouting
Node: 22, Time: +0.09999999999999999997s, Local time: +0.09999999999999999997s, Ipv4GlobalRouting table

" />
<rt t="0.1" id="23" info="Node: 23, Time: +0.09999999999999999997s, Local time: +0.09999999999999999997s, Ipv4ListRouting table
  Priority: 0 Protocol: ns3::Ipv4StaticRouting
Node: 23, Time: +0.09999999999999999997s, Local time: +0.09999999999999999997s, Ipv4StaticRouting table
Destination     Gateway         Genmask         Flags Metric Ref    Use Iface
127.0.0.0       0.0.0.0         255.0.0.0       U     0      -      -   0

  Priority: -10 Protocol: ns3::Ipv4GlobalRouting
Node: 23, Time: +0.09999999999999999997s, Local time: +0.09999999999999999997s, Ipv4GlobalRouting table

" />
<rt t="0.1" id="24" info="Node: 24, Time: +0.09999999999999999997s, Local time: +0.09999999999999999997s, Ipv4ListRouting table
  Priority: 0 Protocol: ns3::Ipv4StaticRouting
Node: 24, Time: +0.09999999999999999997s, Local time: +0.09999999999999999997s, Ipv4StaticRouting table
Destination     Gateway         Genmask         Flags Metric Ref    Use Iface
127.0.0.0       0.0.0.0         255.0.0.0       U     0      -      -   0

  Priority: -10 Protocol: ns3::Ipv4GlobalRouting
Node: 24, Time: +0.09999999999999999997s, Local time: +0.09999999999999999997s, Ipv4GlobalRouting table

" />
<rt t="0.1" id="25" info="Node: 25, Time: +0.09999999999999999997s, Local time: +0.09999999999999999997s, Ipv4ListRouting table
  Priority: 0 Protocol: ns3::Ipv4StaticRouting
Node: 25, Time: +0.09999999999999999997s, Local time: +0.09999999999999999997s, Ipv4StaticRouting table
Destination     Gateway         Genmask         Flags Metric Ref    Use Iface
127.0.0.0       0.0.0.0         255.0.0.0       U     0      -      -   0

  Priority: -10 Protocol: ns3::Ipv4GlobalRouting
Node: 25, Time: +0.09999999999999999997s, Local time: +0.09999999999999999997s, Ipv4GlobalRouting table

" />
<rt t="0.1" id="26" info="Node: 26, Time: +0.09999999999999999997s, Local time: +0.09999999999999999997s, Ipv4ListRouting table
  Priority: 0 Protocol: ns3::Ipv4StaticRouting
Node: 26, Time: +0.09999999999999999997s, Local time: +0.09999999999999999997s, Ipv4StaticRouting table
Destination     Gateway         Genmask         Flags Metric Ref    Use Iface
127.0.0.0       0.0.0.0         255.0.0.0       U     0      -      -   0

  Priority: -10 Protocol: ns3::Ipv4GlobalRouting
Node: 26, Time: +0.09999999999999999997s, Local time: +0.09999999999999999997s, Ipv4GlobalRouting table

" />
<rt t="0.1" id="27" info="Node: 27, Time: +0.09999999999999999997s, Local time: +0.09999999999999999997s, Ipv4ListRouting table
  Priority: 0 Protocol: ns3::Ipv4StaticRouting
Node: 27, Time: +0.09999999999999999997s, Local time: +0.09999999999999999997s, Ipv4StaticRouting table
Destination     Gateway         Genmask         Flags Metric Ref    Use Iface
127.0.0.0       0.0.0.0         255.0.0.0       U     0      -      -   0

  Priority: -10 Protocol: ns3::Ipv4GlobalRouting
Node: 27, Time: +0.09999999999999999997s, Local time: +0.09999999999999999997s, Ipv4GlobalRouting table

" />
<rt t="0.1" id="28" info="Node: 28, Time: +0.09999999999999999997s, Local time: +0.09999999999999999997s, Ipv4ListRouting table
  Priority: 0 Protocol: ns3::Ipv4StaticRouting
Node: 28, Time: +0.09999999999999999997s, Local time: +0.09999999999999999997s, Ipv4StaticRouting table
Destination     Gateway         Genmask         Flags Metric Ref    Use Iface
127.0.0.0       0.0.0.0         255.0.0.0       U     0      -      -   0

  Priority: -10 Protocol: ns3::Ipv4GlobalRouting
Node: 28, Time: +0.09999999999999999997s, Local time: +0.09999999999999999997s, Ipv4GlobalRouting table

" />
<rt t="0.1" id="29" info="Node: 29, Time: +0.09999999999999999997s, Local time: +0.09999999999999999997s, Ipv4ListRouting table
  Priority: 0 Protocol: ns3::Ipv4StaticRouting
Node: 29, Time: +0.09999999999999999997s, Local time: +0.09999999999999999997s, Ipv4StaticRouting table
Destination     Gateway         Genmask         Flags Metric Ref    Use Iface
127.0.0.0       0.0.0.0         255.0.0.0       U     0      -      -   0

  Priority: -10 Protocol: ns3::Ipv4GlobalRouting
Node: 29, Time: +0.09999999999999999997s, Local time: +0.09999999999999999997s, Ipv4GlobalRouting table

" />
<rt t="0.1" id="30" info="Node: 30, Time: +0.09999999999999999997s, Local time: +0.09999999999999999997s, Ipv4ListRouting table
  Priority: 0 Protocol: ns3::Ipv4StaticRouting
Node: 30, Time: +0.09999999999999999997s, Local time: +0.09999999999999999997s, Ipv4StaticRouting table
Destination     Gateway         Genmask         Flags Metric Ref    Use Iface
127.0.0.0       0.0.0.0         255.0.0.0       U     0      -      -   0

  Priority: -10 Protocol: ns3::Ipv4GlobalRouting
Node: 30, Time: +0.09999999999999999997s, Local time: +0.09999999999999999997s, Ipv4GlobalRouting table

" />
<rt t="0.1" id="31" info="Node: 31, Time: +0.09999999999999999997s, Local time: +0.09999999999999999997s, Ipv4ListRouting table
  Priority: 0 Protocol: ns3::Ipv4StaticRouting
Node: 31, Time: +0.09999999999999999997s, Local time: +0.09999999999999999997s, Ipv4StaticRouting table
Destination     Gateway         Genmask         Flags Metric Ref    Use Iface
127.0.0.0       0.0.0.0         255.0.0.0       U     0      -      -   0

  Priority: -10 Protocol: ns3::Ipv4GlobalRouting
Node: 31, Time: +0.09999999999999999997s, Local time: +0.09999999999999999997s, Ipv4GlobalRouting table

" />
<rt t="0.1" id="32" info="Node: 32, Time: +0.09999999999999999997s, Local time: +0.09999999999999999997s, Ipv4ListRouting table
  Priority: 0 Protocol: ns3::Ipv4StaticRouting
Node: 32, Time: +0.09999999999999999997s, Local time: +0.09999999999999999997s, Ipv4StaticRouting table
Destination     Gateway         Genmask         Flags Metric Ref    Use Iface
127.0.0.0       0.0.0.0         255.0.0.0       U     0      -      -   0

  Priority: -10 Protocol: ns3::Ipv4GlobalRouting
Node: 32, Time: +0.09999999999999999997s, Local time: +0.09999999999999999997s, Ipv4GlobalRouting table

" />
<rt t="0.1" id="33" info="Node: 33, Time: +0.09999999999999999997s, Local time: +0.09999999999999999997s, Ipv4ListRouting table
  Priority: 0 Protocol: ns3::Ipv4StaticRouting
Node: 33, Time: +0.09999999999999999997s, Local time: +0.09999999999999999997s, Ipv4StaticRouting table
Destination     Gateway         Genmask         Flags Metric Ref    Use Iface
127.0.0.0       0.0.0.0         255.0.0.0       U     0      -      -   0

  Priority: -10 Protocol: ns3::Ipv4GlobalRouting
Node: 33, Time: +0.09999999999999999997s, Local time: +0.09999999999999999997s, Ipv4GlobalRouting table

" />
<rt t="0.1" id="34" info="Node: 34, Time: +0.09999999999999999997s, Local time: +0.09999999999999999997s, Ipv4ListRouting table
  Priority: 0 Protocol: ns3::Ipv4StaticRouting
Node: 34, Time: +0.09999999999999999997s, Local time: +0.09999999999999999997s, Ipv4StaticRouting table
Destination     Gateway         Genmask         Flags Metric Ref    Use Iface
127.0.0.0       0.0.0.0         255.0.0.0       U     0      -      -   0

  Priority: -10 Protocol: ns3::Ipv4GlobalRouting
Node: 34, Time: +0.09999999999999999997s, Local time: +0.09999999999999999997s, Ipv4GlobalRouting table

" />
<rt t="0.1" id="35" info="Node: 35, Time: +0.09999999999999999997s, Local time: +0.09999999999999999997s, Ipv4ListRouting table
  Priority: 0 Protocol: ns3::Ipv4StaticRouting
Node: 35, Time: +0.09999999999999999997s, Local time: +0.09999999999999999997s, Ipv4StaticRouting table
Destination     Gateway         Genmask         Flags Metric Ref    Use Iface
127.0.0.0       0.0.0.0         255.0.0.0       U     0      -      -   0

  Priority: -10 Protocol: ns3::Ipv4GlobalRouting
Node: 35, Time: +0.09999999999999999997s, Local time: +0.09999999999999999997s, Ipv4GlobalRouting table

" />
<rt t="0.1" id="36" info="Node: 36, Time: +0.09999999999999999997s, Local time: +0.09999999999999999997s, Ipv4ListRouting table
  Priority: 0 Protocol: ns3::Ipv4StaticRouting
Node: 36, Time: +0.09999999999999999997s, Local time: +0.09999999999999999997s, Ipv4StaticRouting table
Destination     Gateway         Genmask         Flags Metric Ref    Use Iface
127.0.0.0       0.0.0.0         255.0.0.0       U     0      -      -   0

  Priority: -10 Protocol: ns3::Ipv4GlobalRouting
Node: 36, Time: +0.09999999999999999997s, Local time: +0.09999999999999999997s, Ipv4GlobalRouting table

" />
<rt t="0.1" id="37" info="Node: 37, Time: +0.09999999999999999997s, Local time: +0.09999999999999999997s, Ipv4ListRouting table
  Priority: 0 Protocol: ns3::Ipv4StaticRouting
Node: 37, Time: +0.09999999999999999997s, Local time: +0.09999999999999999997s, Ipv4StaticRouting table
Destination     Gateway         Genmask         Flags Metric Ref    Use Iface
127.0.0.0       0.0.0.0         255.0.0.0       U     0      -      -   0

  Priority: -10 Protocol: ns3::Ipv4GlobalRouting
Node: 37, Time: +0.09999999999999999997s, Local time: +0.09999999999999999997s, Ipv4GlobalRouting table

" />
<rt t="0.1" id="38" info="Node: 38, Time: +0.09999999999999999997s, Local time: +0.09999999999999999997s, Ipv4ListRouting table
  Priority: 0 Protocol: ns3::Ipv4StaticRouting
Node: 38, Time: +0.09999999999999999997s, Local time: +0.09999999999999999997s, Ipv4StaticRouting table
Destination     Gateway         Genmask         Flags Metric Ref    Use Iface
127.0.0.0       0.0.0.0         255.0.0.0       U     0      -      -   0

  Priority: -10 Protocol: ns3::Ipv4GlobalRouting
Node: 38, Time: +0.09999999999999999997s, Local time: +0.09999999999999999997s, Ipv4GlobalRouting table

" />
<rt t="0.1" id="39" info="Node: 39, Time: +0.09999999999999999997s, Local time: +0.09999999999999999997s, Ipv4ListRouting table
  Priority: 0 Protocol: ns3::Ipv4StaticRouting
Node: 39, Time: +0.09999999999999999997s, Local time: +0.09999999999999999997s, Ipv4StaticRouting table
Destination     Gateway         Genmask         Flags Metric Ref    Use Iface
127.0.0.0       0.0.0.0         255.0.0.0       U     0      -      -   0

  Priority: -10 Protocol: ns3::Ipv4GlobalRouting
Node: 39, Time: +0.09999999999999999997s, Local time: +0.09999999999999999997s, Ipv4GlobalRouting table

" />
<rt t="0.1" id="40" info="Node: 40, Time: +0.09999999999999999997s, Local time: +0.09999999999999999997s, Ipv4ListRouting table
  Priority: 0 Protocol: ns3::Ipv4StaticRouting
Node: 40, Time: +0.09999999999999999997s, Local time: +0.09999999999999999997s, Ipv4StaticRouting table
Destination     Gateway         Genmask         Flags Metric Ref    Use Iface
127.0.0.0       0.0.0.0         255.0.0.0       U     0      -      -   0

  Priority: -10 Protocol: ns3::Ipv4GlobalRouting
Node: 40, Time: +0.09999999999999999997s, Local time: +0.09999999999999999997s, Ipv4GlobalRouting table

" />
<rt t="0.1" id="41" info="Node: 41, Time: +0.09999999999999999997s, Local time: +0.09999999999999999997s, Ipv4ListRouting table
  Priority: 0 Protocol: ns3::Ipv4StaticRouting
Node: 41, Time: +0.09999999999999999997s, Local time: +0.09999999999999999997s, Ipv4StaticRouting table
Destination     Gateway         Genmask         Flags Metric Ref    Use Iface
127.0.0.0       0.0.0.0         255.0.0.0       U     0      -      -   0

  Priority: -10 Protocol: ns3::Ipv4GlobalRouting
Node: 41, Time: +0.09999999999999999997s, Local time: +0.09999999999999999997s, Ipv4GlobalRouting table

" />
<rt t="0.1" id="42" info="Node: 42, Time: +0.09999999999999999997s, Local time: +0.09999999999999999997s, Ipv4ListRouting table
  Priority: 0 Protocol: ns3::Ipv4StaticRouting
Node: 42, Time: +0.09999999999999999997s, Local time: +0.09999999999999999997s, Ipv4StaticRouting table
Destination     Gateway         Genmask         Flags Metric Ref    Use Iface
127.0.0.0       0.0.0.0         255.0.0.0       U     0      -      -   0

  Priority: -10 Protocol: ns3::Ipv4GlobalRouting
Node: 42, Time: +0.09999999999999999997s, Local time: +0.09999999999999999997s, Ipv4GlobalRouting table

" />
<rt t="0.1" id="43" info="Node: 43, Time: +0.09999999999999999997s, Local time: +0.09999999999999999997s, Ipv4ListRouting table
  Priority: 0 Protocol: ns3::Ipv4StaticRouting
Node: 43, Time: +0.09999999999999999997s, Local time: +0.09999999999999999997s, Ipv4StaticRouting table
Destination     Gateway         Genmask         Flags Metric Ref    Use Iface
127.0.0.0       0.0.0.0         255.0.0.0       U     0      -      -   0

  Priority: -10 Protocol: ns3::Ipv4GlobalRouting
Node: 43, Time: +0.09999999999999999997s, Local time: +0.09999999999999999997s, Ipv4GlobalRouting table

" />
<rt t="0.1" id="44" info="Node: 44, Time: +0.09999999999999999997s, Local time: +0.09999999999999999997s, Ipv4ListRouting table
  Priority: 0 Protocol: ns3::Ipv4StaticRouting
Node: 44, Time: +0.09999999999999999997s, Local time: +0.09999999999999999997s, Ipv4StaticRouting table
Destination     Gateway         Genmask         Flags Metric Ref    Use Iface
127.0.0.0       0.0.0.0         255.0.0.0       U     0      -      -   0

  Priority: -10 Protocol: ns3::Ipv4GlobalRouting
Node: 44, Time: +0.09999999999999999997s, Local time: +0.09999999999999999997s, Ipv4GlobalRouting table

" />
<rt t="0.1" id="45" info="Node: 45, Time: +0.09999999999999999997s, Local time: +0.09999999999999999997s, Ipv4ListRouting table
  Priority: 0 Protocol: ns3::Ipv4StaticRouting
Node: 45, Time: +0.09999999999999999997s, Local time: +0.09999999999999999997s, Ipv4StaticRouting table
Destination     Gateway         Genmask         Flags Metric Ref    Use Iface
127.0.0.0       0.0.0.0         255.0.0.0       U     0      -      -   0

  Priority: -10 Protocol: ns3::Ipv4GlobalRouting
Node: 45, Time: +0.09999999999999999997s, Local time: +0.09999999999999999997s, Ipv4GlobalRouting table

" />
<rt t="0.1" id="46" info="Node: 46, Time: +0.09999999999999999997s, Local time: +0.09999999999999999997s, Ipv4ListRouting table
  Priority: 0 Protocol: ns3::Ipv4StaticRouting
Node: 46, Time: +0.09999999999999999997s, Local time: +0.09999999999999999997s, Ipv4StaticRouting table
Destination     Gateway         Genmask         Flags Metric Ref    Use Iface
127.0.0.0       0.0.0.0         255.0.0.0       U     0      -      -   0

  Priority: -10 Protocol: ns3::Ipv4GlobalRouting
Node: 46, Time: +0.09999999999999999997s, Local time: +0.09999999999999999997s, Ipv4GlobalRouting table

" />
<rt t="0.1" id="47" info="Node: 47, Time: +0.09999999999999999997s, Local time: +0.09999999999999999997s, Ipv4ListRouting table
  Priority: 0 Protocol: ns3::Ipv4StaticRouting
Node: 47, Time: +0.09999999999999999997s, Local time: +0.09999999999999999997s, Ipv4StaticRouting table
Destination     Gateway         Genmask         Flags Metric Ref    Use Iface
127.0.0.0       0.0.0.0         255.0.0.0       U     0      -      -   0

  Priority: -10 Protocol: ns3::Ipv4GlobalRouting
Node: 47, Time: +0.09999999999999999997s, Local time: +0.09999999999999999997s, Ipv4GlobalRouting table

" />
<rt t="0.1" id="48" info="Node: 48, Time: +0.09999999999999999997s, Local time: +0.09999999999999999997s, Ipv4ListRouting table
  Priority: 0 Protocol: ns3::Ipv4StaticRouting
Node: 48, Time: +0.09999999999999999997s, Local time: +0.09999999999999999997s, Ipv4StaticRouting table
Destination     Gateway         Genmask         Flags Metric Ref    Use Iface
127.0.0.0       0.0.0.0         255.0.0.0       U     0      -      -   0

  Priority: -10 Protocol: ns3::Ipv4GlobalRouting
Node: 48, Time: +0.09999999999999999997s, Local time: +0.09999999999999999997s, Ipv4GlobalRouting table

" />
<rt t="0.1" id="49" info="Node: 49, Time: +0.09999999999999999997s, Local time: +0.09999999999999999997s, Ipv4ListRouting table
  Priority: 0 Protocol: ns3::Ipv4StaticRouting
Node: 49, Time: +0.09999999999999999997s, Local time: +0.09999999999999999997s, Ipv4StaticRouting table
Destination     Gateway         Genmask         Flags Metric Ref    Use Iface
127.0.0.0       0.0.0.0         255.0.0.0       U     0      -      -   0

  Priority: -10 Protocol: ns3::Ipv4GlobalRouting
Node: 49, Time: +0.09999999999999999997s, Local time: +0.09999999999999999997s, Ipv4GlobalRouting table

" />
<rt t="0.1" id="50" info="Node: 50, Time: +0.09999999999999999997s, Local time: +0.09999999999999999997s, Ipv4ListRouting table
  Priority: 0 Protocol: ns3::Ipv4StaticRouting
Node: 50, Time: +0.09999999999999999997s, Local time: +0.09999999999999999997s, Ipv4StaticRouting table
Destination     Gateway         Genmask         Flags Metric Ref    Use Iface
127.0.0.0       0.0.0.0         255.0.0.0       U     0      -      -   0

  Priority: -10 Protocol: ns3::Ipv4GlobalRouting
Node: 50, Time: +0.09999999999999999997s, Local time: +0.09999999999999999997s, Ipv4GlobalRouting table

" />
<rt t="0.1" id="51" info="Node: 51, Time: +0.09999999999999999997s, Local time: +0.09999999999999999997s, Ipv4ListRouting table
  Priority: 0 Protocol: ns3::Ipv4StaticRouting
Node: 51, Time: +0.09999999999999999997s, Local time: +0.09999999999999999997s, Ipv4StaticRouting table
Destination     Gateway         Genmask         Flags Metric Ref    Use Iface
127.0.0.0       0.0.0.0         255.0.0.0       U     0      -      -   0

  Priority: -10 Protocol: ns3::Ipv4GlobalRouting
Node: 51, Time: +0.09999999999999999997s, Local time: +0.09999999999999999997s, Ipv4GlobalRouting table

" />
<rt t="0.1" id="52" info="Node: 52, Time: +0.09999999999999999997s, Local time: +0.09999999999999999997s, Ipv4ListRouting table
  Priority: 0 Protocol: ns3::Ipv4StaticRouting
Node: 52, Time: +0.09999999999999999997s, Local time: +0.09999999999999999997s, Ipv4StaticRouting table
Destination     Gateway         Genmask         Flags Metric Ref    Use Iface
127.0.0.0       0.0.0.0         255.0.0.0       U     0      -      -   0

  Priority: -10 Protocol: ns3::Ipv4GlobalRouting
Node: 52, Time: +0.09999999999999999997s, Local time: +0.09999999999999999997s, Ipv4GlobalRouting table

" />
<rt t="0.1" id="53" info="Node: 53, Time: +0.09999999999999999997s, Local time: +0.09999999999999999997s, Ipv4ListRouting table
  Priority: 0 Protocol: ns3::Ipv4StaticRouting
Node: 53, Time: +0.09999999999999999997s, Local time: +0.09999999999999999997s, Ipv4StaticRouting table
Destination     Gateway         Genmask         Flags Metric Ref    Use Iface
127.0.0.0       0.0.0.0         255.0.0.0       U     0      -      -   0

  Priority: -10 Protocol: ns3::Ipv4GlobalRouting
Node: 53, Time: +0.09999999999999999997s, Local time: +0.09999999999999999997s, Ipv4GlobalRouting table

" />
<rt t="0.1" id="54" info="Node: 54, Time: +0.09999999999999999997s, Local time: +0.09999999999999999997s, Ipv4ListRouting table
  Priority: 0 Protocol: ns3::Ipv4StaticRouting
Node: 54, Time: +0.09999999999999999997s, Local time: +0.09999999999999999997s, Ipv4StaticRouting table
Destination     Gateway         Genmask         Flags Metric Ref    Use Iface
127.0.0.0       0.0.0.0         255.0.0.0       U     0      -      -   0

  Priority: -10 Protocol: ns3::Ipv4GlobalRouting
Node: 54, Time: +0.09999999999999999997s, Local time: +0.09999999999999999997s, Ipv4GlobalRouting table

" />
<rt t="0.1" id="55" info="Node: 55, Time: +0.09999999999999999997s, Local time: +0.09999999999999999997s, Ipv4ListRouting table
  Priority: 0 Protocol: ns3::Ipv4StaticRouting
Node: 55, Time: +0.09999999999999999997s, Local time: +0.09999999999999999997s, Ipv4StaticRouting table
Destination     Gateway         Genmask         Flags Metric Ref    Use Iface
127.0.0.0       0.0.0.0         255.0.0.0       U     0      -      -   0

  Priority: -10 Protocol: ns3::Ipv4GlobalRouting
Node: 55, Time: +0.09999999999999999997s, Local time: +0.09999999999999999997s, Ipv4GlobalRouting table

" />
<rt t="0.1" id="56" info="Node: 56, Time: +0.09999999999999999997s, Local time: +0.09999999999999999997s, Ipv4ListRouting table
  Priority: 0 Protocol: ns3::Ipv4StaticRouting
Node: 56, Time: +0.09999999999999999997s, Local time: +0.09999999999999999997s, Ipv4StaticRouting table
Destination     Gateway         Genmask         Flags Metric Ref    Use Iface
127.0.0.0       0.0.0.0         255.0.0.0       U     0      -      -   0

  Priority: -10 Protocol: ns3::Ipv4GlobalRouting
Node: 56, Time: +0.09999999999999999997s, Local time: +0.09999999999999999997s, Ipv4GlobalRouting table

" />
<rt t="0.1" id="57" info="Node: 57, Time: +0.09999999999999999997s, Local time: +0.09999999999999999997s, Ipv4ListRouting table
  Priority: 0 Protocol: ns3::Ipv4StaticRouting
Node: 57, Time: +0.09999999999999999997s, Local time: +0.09999999999999999997s, Ipv4StaticRouting table
Destination     Gateway         Genmask         Flags Metric Ref    Use Iface
127.0.0.0       0.0.0.0         255.0.0.0       U     0      -      -   0

  Priority: -10 Protocol: ns3::Ipv4GlobalRouting
Node: 57, Time: +0.09999999999999999997s, Local time: +0.09999999999999999997s, Ipv4GlobalRouting table

" />
<rt t="0.1" id="58" info="Node: 58, Time: +0.09999999999999999997s, Local time: +0.09999999999999999997s, Ipv4ListRouting table
  Priority: 0 Protocol: ns3::Ipv4StaticRouting
Node: 58, Time: +0.09999999999999999997s, Local time: +0.09999999999999999997s, Ipv4StaticRouting table
Destination     Gateway         Genmask         Flags Metric Ref    Use Iface
127.0.0.0       0.0.0.0         255.0.0.0       U     0      -      -   0

  Priority: -10 Protocol: ns3::Ipv4GlobalRouting
Node: 58, Time: +0.09999999999999999997s, Local time: +0.09999999999999999997s, Ipv4GlobalRouting table

" />
<rt t="0.1" id="59" info="Node: 59, Time: +0.09999999999999999997s, Local time: +0.09999999999999999997s, Ipv4ListRouting table
  Priority: 0 Protocol: ns3::Ipv4StaticRouting
Node: 59, Time: +0.09999999999999999997s, Local time: +0.09999999999999999997s, Ipv4StaticRouting table
Destination     Gateway         Genmask         Flags Metric Ref    Use Iface
127.0.0.0       0.0.0.0         255.0.0.0       U     0      -      -   0

  Priority: -10 Protocol: ns3::Ipv4GlobalRouting
Node: 59, Time: +0.09999999999999999997s, Local time: +0.09999999999999999997s, Ipv4GlobalRouting table

" />
<rt t="0.1" id="60" info="Node: 60, Time: +0.09999999999999999997s, Local time: +0.09999999999999999997s, Ipv4ListRouting table
  Priority: 0 Protocol: ns3::Ipv4StaticRouting
Node: 60, Time: +0.09999999999999999997s, Local time: +0.09999999999999999997s, Ipv4StaticRouting table
Destination     Gateway         Genmask         Flags Metric Ref    Use Iface
127.0.0.0       0.0.0.0         255.0.0.0       U     0      -      -   0

  Priority: -10 Protocol: ns3::Ipv4GlobalRouting
Node: 60, Time: +0.09999999999999999997s, Local time: +0.09999999999999999997s, Ipv4GlobalRouting table

" />
<rt t="0.1" id="61" info="Node: 61, Time: +0.09999999999999999997s, Local time: +0.09999999999999999997s, Ipv4ListRouting table
  Priority: 0 Protocol: ns3::Ipv4StaticRouting
Node: 61, Time: +0.09999999999999999997s, Local time: +0.09999999999999999997s, Ipv4StaticRouting table
Destination     Gateway         Genmask         Flags Metric Ref    Use Iface
127.0.0.0       0.0.0.0         255.0.0.0       U     0      -      -   0

  Priority: -10 Protocol: ns3::Ipv4GlobalRouting
Node: 61, Time: +0.09999999999999999997s, Local time: +0.09999999999999999997s, Ipv4GlobalRouting table

" />
<rt t="0.1" id="62" info="Node: 62, Time: +0.09999999999999999997s, Local time: +0.09999999999999999997s, Ipv4ListRouting table
  Priority: 0 Protocol: ns3::Ipv4StaticRouting
Node: 62, Time: +0.09999999999999999997s, Local time: +0.09999999999999999997s, Ipv4StaticRouting table
Destination     Gateway         Genmask         Flags Metric Ref    Use Iface
127.0.0.0       0.0.0.0         255.0.0.0       U     0      -      -   0

  Priority: -10 Protocol: ns3::Ipv4GlobalRouting
Node: 62, Time: +0.09999999999999999997s, Local time: +0.09999999999999999997s, Ipv4GlobalRouting table

" />
<rt t="0.1" id="63" info="Node: 63, Time: +0.09999999999999999997s, Local time: +0.09999999999999999997s, Ipv4ListRouting table
  Priority: 0 Protocol: ns3::Ipv4StaticRouting
Node: 63, Time: +0.09999999999999999997s, Local time: +0.09999999999999999997s, Ipv4StaticRouting table
Destination     Gateway         Genmask         Flags Metric Ref    Use Iface
127.0.0.0       0.0.0.0         255.0.0.0       U     0      -      -   0

  Priority: -10 Protocol: ns3::Ipv4GlobalRouting
Node: 63, Time: +0.09999999999999999997s, Local time: +0.09999999999999999997s, Ipv4GlobalRouting table

" />
<rt t="0.1" id="64" info="Node: 64, Time: +0.09999999999999999997s, Local time: +0.09999999999999999997s, Ipv4ListRouting table
  Priority: 0 Protocol: ns3::Ipv4StaticRouting
Node: 64, Time: +0.09999999999999999997s, Local time: +0.09999999999999999997s, Ipv4StaticRouting table
Destination     Gateway         Genmask         Flags Metric Ref    Use Iface
127.0.0.0       0.0.0.0         255.0.0.0       U     0      -      -   0

  Priority: -10 Protocol: ns3::Ipv4GlobalRouting
Node: 64, Time: +0.09999999999999999997s, Local time: +0.09999999999999999997s, Ipv4GlobalRouting table

" />
<rt t="0.1" id="65" info="Node: 65, Time: +0.09999999999999999997s, Local time: +0.09999999999999999997s, Ipv4ListRouting table
  Priority: 0 Protocol: ns3::Ipv4StaticRouting
Node: 65, Time: +0.09999999999999999997s, Local time: +0.09999999999999999997s, Ipv4StaticRouting table
Destination     Gateway         Genmask         Flags Metric Ref    Use Iface
127.0.0.0       0.0.0.0         255.0.0.0       U     0      -      -   0

  Priority: -10 Protocol: ns3::Ipv4GlobalRouting
Node: 65, Time: +0.09999999999999999997s, Local time: +0.09999999999999999997s, Ipv4GlobalRouting table

" />
<rt t="0.1" id="66" info="Node: 66, Time: +0.09999999999999999997s, Local time: +0.09999999999999999997s, Ipv4ListRouting table
  Priority: 0 Protocol: ns3::Ipv4StaticRouting
Node: 66, Time: +0.09999999999999999997s, Local time: +0.09999999999999999997s, Ipv4StaticRouting table
Destination     Gateway         Genmask         Flags Metric Ref    Use Iface
127.0.0.0       0.0.0.0         255.0.0.0       U     0      -      -   0

  Priority: -10 Protocol: ns3::Ipv4GlobalRouting
Node: 66, Time: +0.09999999999999999997s, Local time: +0.09999999999999999997s, Ipv4GlobalRouting table

" />
<rt t="0.1" id="67" info="Node: 67, Time: +0.09999999999999999997s, Local time: +0.09999999999999999997s, Ipv4ListRouting table
  Priority: 0 Protocol: ns3::Ipv4StaticRouting
Node: 67, Time: +0.09999999999999999997s, Local time: +0.09999999999999999997s, Ipv4StaticRouting table
Destination     Gateway         Genmask         Flags Metric Ref    Use Iface
127.0.0.0       0.0.0.0         255.0.0.0       U     0      -      -   0

  Priority: -10 Protocol: ns3::Ipv4GlobalRouting
Node: 67, Time: +0.09999999999999999997s, Local time: +0.09999999999999999997s, Ipv4GlobalRouting table

" />
<rt t="0.1" id="68" info="Node: 68, Time: +0.09999999999999999997s, Local time: +0.09999999999999999997s, Ipv4ListRouting table
  Priority: 0 Protocol: ns3::Ipv4StaticRouting
Node: 68, Time: +0.09999999999999999997s, Local time: +0.09999999999999999997s, Ipv4StaticRouting table
Destination     Gateway         Genmask         Flags Metric Ref    Use Iface
127.0.0.0       0.0.0.0         255.0.0.0       U     0      -      -   0

  Priority: -10 Protocol: ns3::Ipv4GlobalRouting
Node: 68, Time: +0.09999999999999999997s, Local time: +0.09999999999999999997s, Ipv4GlobalRouting table

" />
<rt t="0.1" id="69" info="Node: 69, Time: +0.09999999999999999997s, Local time: +0.09999999999999999997s, Ipv4ListRouting table
  Priority: 0 Protocol: ns3::Ipv4StaticRouting
Node: 69, Time: +0.09999999999999999997s, Local time: +0.09999999999999999997s, Ipv4StaticRouting table
Destination     Gateway         Genmask         Flags Metric Ref    Use Iface
127.0.0.0       0.0.0.0         255.0.0.0       U     0      -      -   0

  Priority: -10 Protocol: ns3::Ipv4GlobalRouting
Node: 69, Time: +0.09999999999999999997s, Local time: +0.09999999999999999997s, Ipv4GlobalRouting table

" />
<rt t="0.1" id="70" info="Node: 70, Time: +0.09999999999999999997s, Local time: +0.09999999999999999997s, Ipv4ListRouting table
  Priority: 0 Protocol: ns3::Ipv4StaticRouting
Node: 70, Time: +0.09999999999999999997s, Local time: +0.09999999999999999997s, Ipv4StaticRouting table
Destination     Gateway         Genmask         Flags Metric Ref    Use Iface
127.0.0.0       0.0.0.0         255.0.0.0       U     0      -      -   0

  Priority: -10 Protocol: ns3::Ipv4GlobalRouting
Node: 70, Time: +0.09999999999999999997s, Local time: +0.09999999999999999997s, Ipv4GlobalRouting table

" />
<rt t="0.1" id="71" info="Node: 71, Time: +0.09999999999999999997s, Local time: +0.09999999999999999997s, Ipv4ListRouting table
  Priority: 0 Protocol: ns3::Ipv4StaticRouting
Node: 71, Time: +0.09999999999999999997s, Local time: +0.09999999999999999997s, Ipv4StaticRouting table
Destination     Gateway         Genmask         Flags Metric Ref    Use Iface
127.0.0.0       0.0.0.0         255.0.0.0       U     0      -      -   0

  Priority: -10 Protocol: ns3::Ipv4GlobalRouting
Node: 71, Time: +0.09999999999999999997s, Local time: +0.09999999999999999997s, Ipv4GlobalRouting table

" />
<rt t="0.1" id="72" info="Node: 72, Time: +0.09999999999999999997s, Local time: +0.09999999999999999997s, Ipv4ListRouting table
  Priority: 0 Protocol: ns3::Ipv4StaticRouting
Node: 72, Time: +0.09999999999999999997s, Local time: +0.09999999999999999997s, Ipv4StaticRouting table
Destination     Gateway         Genmask         Flags Metric Ref    Use Iface
127.0.0.0       0.0.0.0         255.0.0.0       U     0      -      -   0

  Priority: -10 Protocol: ns3::Ipv4GlobalRouting
Node: 72, Time: +0.09999999999999999997s, Local time: +0.09999999999999999997s, Ipv4GlobalRouting table

" />
<rt t="0.1" id="73" info="Node: 73, Time: +0.09999999999999999997s, Local time: +0.09999999999999999997s, Ipv4ListRouting table
  Priority: 0 Protocol: ns3::Ipv4StaticRouting
Node: 73, Time: +0.09999999999999999997s, Local time: +0.09999999999999999997s, Ipv4StaticRouting table
Destination     Gateway         Genmask         Flags Metric Ref    Use Iface
127.0.0.0       0.0.0.0         255.0.0.0       U     0      -      -   0

  Priority: -10 Protocol: ns3::Ipv4GlobalRouting
Node: 73, Time: +0.09999999999999999997s, Local time: +0.09999999999999999997s, Ipv4GlobalRouting table

" />
<rt t="0.1" id="74" info="Node: 74, Time: +0.09999999999999999997s, Local time: +0.09999999999999999997s, Ipv4ListRouting table
  Priority: 0 Protocol: ns3::Ipv4StaticRouting
Node: 74, Time: +0.09999999999999999997s, Local time: +0.09999999999999999997s, Ipv4StaticRouting table
Destination     Gateway         Genmask         Flags Metric Ref    Use Iface
127.0.0.0       0.0.0.0         255.0.0.0       U     0      -      -   0

  Priority: -10 Protocol: ns3::Ipv4GlobalRouting
Node: 74, Time: +0.09999999999999999997s, Local time: +0.09999999999999999997s, Ipv4GlobalRouting table

" />
<rt t="0.1" id="75" info="Node: 75, Time: +0.09999999999999999997s, Local time: +0.09999999999999999997s, Ipv4ListRouting table
  Priority: 0 Protocol: ns3::Ipv4StaticRouting
Node: 75, Time: +0.09999999999999999997s, Local time: +0.09999999999999999997s, Ipv4StaticRouting table
Destination     Gateway         Genmask         Flags Metric Ref    Use Iface
127.0.0.0       0.0.0.0         255.0.0.0       U     0      -      -   0

  Priority: -10 Protocol: ns3::Ipv4GlobalRouting
Node: 75, Time: +0.09999999999999999997s, Local time: +0.09999999999999999997s, Ipv4GlobalRouting table

" />
<rt t="0.1" id="76" info="Node: 76, Time: +0.09999999999999999997s, Local time: +0.09999999999999999997s, Ipv4ListRouting table
  Priority: 0 Protocol: ns3::Ipv4StaticRouting
Node: 76, Time: +0.09999999999999999997s, Local time: +0.09999999999999999997s, Ipv4StaticRouting table
Destination     Gateway         Genmask         Flags Metric Ref    Use Iface
127.0.0.0       0.0.0.0         255.0.0.0       U     0      -      -   0

  Priority: -10 Protocol: ns3::Ipv4GlobalRouting
Node: 76, Time: +0.09999999999999999997s, Local time: +0.09999999999999999997s, Ipv4GlobalRouting table

" />
<rt t="0.1" id="77" info="Node: 77, Time: +0.09999999999999999997s, Local time: +0.09999999999999999997s, Ipv4ListRouting table
  Priority: 0 Protocol: ns3::Ipv4StaticRouting
Node: 77, Time: +0.09999999999999999997s, Local time: +0.09999999999999999997s, Ipv4StaticRouting table
Destination     Gateway         Genmask         Flags Metric Ref    Use Iface
127.0.0.0       0.0.0.0         255.0.0.0       U     0      -      -   0

  Priority: -10 Protocol: ns3::Ipv4GlobalRouting
Node: 77, Time: +0.09999999999999999997s, Local time: +0.09999999999999999997s, Ipv4GlobalRouting table

" />
<rt t="0.1" id="78" info="Node: 78, Time: +0.09999999999999999997s, Local time: +0.09999999999999999997s, Ipv4ListRouting table
  Priority: 0 Protocol: ns3::Ipv4StaticRouting
Node: 78, Time: +0.09999999999999999997s, Local time: +0.09999999999999999997s, Ipv4StaticRouting table
Destination     Gateway         Genmask         Flags Metric Ref    Use Iface
127.0.0.0       0.0.0.0         255.0.0.0       U     0      -      -   0

  Priority: -10 Protocol: ns3::Ipv4GlobalRouting
Node: 78, Time: +0.09999999999999999997s, Local time: +0.09999999999999999997s, Ipv4GlobalRouting table

" />
<rt t="0.1" id="79" info="Node: 79, Time: +0.09999999999999999997s, Local time: +0.09999999999999999997s, Ipv4ListRouting table
  Priority: 0 Protocol: ns3::Ipv4StaticRouting
Node: 79, Time: +0.09999999999999999997s, Local time: +0.09999999999999999997s, Ipv4StaticRouting table
Destination     Gateway         Genmask         Flags Metric Ref    Use Iface
127.0.0.0       0.0.0.0         255.0.0.0       U     0      -      -   0

  Priority: -10 Protocol: ns3::Ipv4GlobalRouting
Node: 79, Time: +0.09999999999999999997s, Local time: +0.09999999999999999997s, Ipv4GlobalRouting table

" />
<rt t="0.1" id="80" info="Node: 80, Time: +0.09999999999999999997s, Local time: +0.09999999999999999997s, Ipv4ListRouting table
  Priority: 0 Protocol: ns3::Ipv4StaticRouting
Node: 80, Time: +0.09999999999999999997s, Local time: +0.09999999999999999997s, Ipv4StaticRouting table
Destination     Gateway         Genmask         Flags Metric Ref    Use Iface
127.0.0.0       0.0.0.0         255.0.0.0       U     0      -      -   0

  Priority: -10 Protocol: ns3::Ipv4GlobalRouting
Node: 80, Time: +0.09999999999999999997s, Local time: +0.09999999999999999997s, Ipv4GlobalRouting table

" />
<rt t="0.1" id="81" info="Node: 81, Time: +0.09999999999999999997s, Local time: +0.09999999999999999997s, Ipv4ListRouting table
  Priority: 0 Protocol: ns3::Ipv4StaticRouting
Node: 81, Time: +0.09999999999999999997s, Local time: +0.09999999999999999997s, Ipv4StaticRouting table
Destination     Gateway         Genmask         Flags Metric Ref    Use Iface
127.0.0.0       0.0.0.0         255.0.0.0       U     0      -      -   0

  Priority: -10 Protocol: ns3::Ipv4GlobalRouting
Node: 81, Time: +0.09999999999999999997s, Local time: +0.09999999999999999997s, Ipv4GlobalRouting table

" />
<rt t="0.1" id="82" info="Node: 82, Time: +0.09999999999999999997s, Local time: +0.09999999999999999997s, Ipv4ListRouting table
  Priority: 0 Protocol: ns3::Ipv4StaticRouting
Node: 82, Time: +0.09999999999999999997s, Local time: +0.09999999999999999997s, Ipv4StaticRouting table
Destination     Gateway         Genmask         Flags Metric Ref    Use Iface
127.0.0.0       0.0.0.0         255.0.0.0       U     0      -      -   0

  Priority: -10 Protocol: ns3::Ipv4GlobalRouting
Node: 82, Time: +0.09999999999999999997s, Local time: +0.09999999999999999997s, Ipv4GlobalRouting table

" />
<rt t="0.1" id="83" info="Node: 83, Time: +0.09999999999999999997s, Local time: +0.09999999999999999997s, Ipv4ListRouting table
  Priority: 0 Protocol: ns3::Ipv4StaticRouting
Node: 83, Time: +0.09999999999999999997s, Local time: +0.09999999999999999997s, Ipv4StaticRouting table
Destination     Gateway         Genmask         Flags Metric Ref    Use Iface
127.0.0.0       0.0.0.0         255.0.0.0       U     0      -      -   0

  Priority: -10 Protocol: ns3::Ipv4GlobalRouting
Node: 83, Time: +0.09999999999999999997s, Local time: +0.09999999999999999997s, Ipv4GlobalRouting table

" />
<rt t="0.1" id="84" info="Node: 84, Time: +0.09999999999999999997s, Local time: +0.09999999999999999997s, Ipv4ListRouting table
  Priority: 0 Protocol: ns3::Ipv4StaticRouting
Node: 84, Time: +0.09999999999999999997s, Local time: +0.09999999999999999997s, Ipv4StaticRouting table
Destination     Gateway         Genmask         Flags Metric Ref    Use Iface
127.0.0.0       0.0.0.0         255.0.0.0       U     0      -      -   0

  Priority: -10 Protocol: ns3::Ipv4GlobalRouting
Node: 84, Time: +0.09999999999999999997s, Local time: +0.09999999999999999997s, Ipv4GlobalRouting table

" />
<rt t="0.1" id="85" info="Node: 85, Time: +0.09999999999999999997s, Local time: +0.09999999999999999997s, Ipv4ListRouting table
  Priority: 0 Protocol: ns3::Ipv4StaticRouting
Node: 85, Time: +0.09999999999999999997s, Local time: +0.09999999999999999997s, Ipv4StaticRouting table
Destination     Gateway         Genmask         Flags Metric Ref    Use Iface
127.0.0.0       0.0.0.0         255.0.0.0       U     0      -      -   0

  Priority: -10 Protocol: ns3::Ipv4GlobalRouting
Node: 85, Time: +0.09999999999999999997s, Local time: +0.09999999999999999997s, Ipv4GlobalRouting table

" />
<rt t="0.1" id="86" info="Node: 86, Time: +0.09999999999999999997s, Local time: +0.09999999999999999997s, Ipv4ListRouting table
  Priority: 0 Protocol: ns3::Ipv4StaticRouting
Node: 86, Time: +0.09999999999999999997s, Local time: +0.09999999999999999997s, Ipv4StaticRouting table
Destination     Gateway         Genmask         Flags Metric Ref    Use Iface
127.0.0.0       0.0.0.0         255.0.0.0       U     0      -      -   0

  Priority: -10 Protocol: ns3::Ipv4GlobalRouting
Node: 86, Time: +0.09999999999999999997s, Local time: +0.09999999999999999997s, Ipv4GlobalRouting table

" />
<rt t="0.1" id="87" info="Node: 87, Time: +0.09999999999999999997s, Local time: +0.09999999999999999997s, Ipv4ListRouting table
  Priority: 0 Protocol: ns3::Ipv4StaticRouting
Node: 87, Time: +0.09999999999999999997s, Local time: +0.09999999999999999997s, Ipv4StaticRouting table
Destination     Gateway         Genmask         Flags Metric Ref    Use Iface
127.0.0.0       0.0.0.0         255.0.0.0       U     0      -      -   0

  Priority: -10 Protocol: ns3::Ipv4GlobalRouting
Node: 87, Time: +0.09999999999999999997s, Local time: +0.09999999999999999997s, Ipv4GlobalRouting table

" />
<rt t="0.1" id="88" info="Node: 88, Time: +0.09999999999999999997s, Local time: +0.09999999999999999997s, Ipv4ListRouting table
  Priority: 0 Protocol: ns3::Ipv4StaticRouting
Node: 88, Time: +0.09999999999999999997s, Local time: +0.09999999999999999997s, Ipv4StaticRouting table
Destination     Gateway         Genmask         Flags Metric Ref    Use Iface
127.0.0.0       0.0.0.0         255.0.0.0       U     0      -      -   0

  Priority: -10 Protocol: ns3::Ipv4GlobalRouting
Node: 88, Time: +0.09999999999999999997s, Local time: +0.09999999999999999997s, Ipv4GlobalRouting table

" />
<rt t="0.1" id="89" info="Node: 89, Time: +0.09999999999999999997s, Local time: +0.09999999999999999997s, Ipv4ListRouting table
  Priority: 0 Protocol: ns3::Ipv4StaticRouting
Node: 89, Time: +0.09999999999999999997s, Local time: +0.09999999999999999997s, Ipv4StaticRouting table
Destination     Gateway         Genmask         Flags Metric Ref    Use Iface
127.0.0.0       0.0.0.0         255.0.0.0       U     0      -      -   0

  Priority: -10 Protocol: ns3::Ipv4GlobalRouting
Node: 89, Time: +0.09999999999999999997s, Local time: +0.09999999999999999997s, Ipv4GlobalRouting table

" />
<rt t="0.1" id="90" info="Node: 90, Time: +0.09999999999999999997s, Local time: +0.09999999999999999997s, Ipv4ListRouting table
  Priority: 0 Protocol: ns3::Ipv4StaticRouting
Node: 90, Time: +0.09999999999999999997s, Local time: +0.09999999999999999997s, Ipv4StaticRouting table
Destination     Gateway         Genmask         Flags Metric Ref    Use Iface
127.0.0.0       0.0.0.0         255.0.0.0       U     0      -      -   0

  Priority: -10 Protocol: ns3::Ipv4GlobalRouting
Node: 90, Time: +0.09999999999999999997s, Local time: +0.09999999999999999997s, Ipv4GlobalRouting table

" />
<rt t="0.1" id="91" info="Node: 91, Time: +0.09999999999999999997s, Local time: +0.09999999999999999997s, Ipv4ListRouting table
  Priority: 0 Protocol: ns3::Ipv4StaticRouting
Node: 91, Time: +0.09999999999999999997s, Local time: +0.09999999999999999997s, Ipv4StaticRouting table
Destination     Gateway         Genmask         Flags Metric Ref    Use Iface
127.0.0.0       0.0.0.0         255.0.0.0       U     0      -      -   0

  Priority: -10 Protocol: ns3::Ipv4GlobalRouting
Node: 91, Time: +0.09999999999999999997s, Local time: +0.09999999999999999997s, Ipv4GlobalRouting table

" />
<rt t="0.1" id="92" info="Node: 92, Time: +0.09999999999999999997s, Local time: +0.09999999999999999997s, Ipv4ListRouting table
  Priority: 0 Protocol: ns3::Ipv4StaticRouting
Node: 92, Time: +0.09999999999999999997s, Local time: +0.09999999999999999997s, Ipv4StaticRouting table
Destination     Gateway         Genmask         Flags Metric Ref    Use Iface
127.0.0.0       0.0.0.0         255.0.0.0       U     0      -      -   0

  Priority: -10 Protocol: ns3::Ipv4GlobalRouting
Node: 92, Time: +0.09999999999999999997s, Local time: +0.09999999999999999997s, Ipv4GlobalRouting table

" />
<rt t="0.1" id="93" info="Node: 93, Time: +0.09999999999999999997s, Local time: +0.09999999999999999997s, Ipv4ListRouting table
  Priority: 0 Protocol: ns3::Ipv4StaticRouting
Node: 93, Time: +0.09999999999999999997s, Local time: +0.09999999999999999997s, Ipv4StaticRouting table
Destination     Gateway         Genmask         Flags Metric Ref    Use Iface
127.0.0.0       0.0.0.0         255.0.0.0       U     0      -      -   0

  Priority: -10 Protocol: ns3::Ipv4GlobalRouting
Node: 93, Time: +0.09999999999999999997s, Local time: +0.09999999999999999997s, Ipv4GlobalRouting table

" />
<rt t="0.1" id="94" info="Node: 94, Time: +0.09999999999999999997s, Local time: +0.09999999999999999997s, Ipv4ListRouting table
  Priority: 0 Protocol: ns3::Ipv4StaticRouting
Node: 94, Time: +0.09999999999999999997s, Local time: +0.09999999999999999997s, Ipv4StaticRouting table
Destination     Gateway         Genmask         Flags Metric Ref    Use Iface
127.0.0.0       0.0.0.0         255.0.0.0       U     0      -      -   0

  Priority: -10 Protocol: ns3::Ipv4GlobalRouting
Node: 94, Time: +0.09999999999999999997s, Local time: +0.09999999999999999997s, Ipv4GlobalRouting table

" />
<rt t="0.1" id="95" info="Node: 95, Time: +0.09999999999999999997s, Local time: +0.09999999999999999997s, Ipv4ListRouting table
  Priority: 0 Protocol: ns3::Ipv4StaticRouting
Node: 95, Time: +0.09999999999999999997s, Local time: +0.09999999999999999997s, Ipv4StaticRouting table
Destination     Gateway         Genmask         Flags Metric Ref    Use Iface
127.0.0.0       0.0.0.0         255.0.0.0       U     0      -      -   0

  Priority: -10 Protocol: ns3::Ipv4GlobalRouting
Node: 95, Time: +0.09999999999999999997s, Local time: +0.09999999999999999997s, Ipv4GlobalRouting table

" />
<rt t="0.1" id="96" info="Node: 96, Time: +0.09999999999999999997s, Local time: +0.09999999999999999997s, Ipv4ListRouting table
  Priority: 0 Protocol: ns3::Ipv4StaticRouting
Node: 96, Time: +0.09999999999999999997s, Local time: +0.09999999999999999997s, Ipv4StaticRouting table
Destination     Gateway         Genmask         Flags Metric Ref    Use Iface
127.0.0.0       0.0.0.0         255.0.0.0       U     0      -      -   0

  Priority: -10 Protocol: ns3::Ipv4GlobalRouting
Node: 96, Time: +0.09999999999999999997s, Local time: +0.09999999999999999997s, Ipv4GlobalRouting table

" />
<rt t="0.1" id="97" info="Node: 97, Time: +0.09999999999999999997s, Local time: +0.09999999999999999997s, Ipv4ListRouting table
  Priority: 0 Protocol: ns3::Ipv4StaticRouting
Node: 97, Time: +0.09999999999999999997s, Local time: +0.09999999999999999997s, Ipv4StaticRouting table
Destination     Gateway         Genmask         Flags Metric Ref    Use Iface
127.0.0.0       0.0.0.0         255.0.0.0       U     0      -      -   0

  Priority: -10 Protocol: ns3::Ipv4GlobalRouting
Node: 97, Time: +0.09999999999999999997s, Local time: +0.09999999999999999997s, Ipv4GlobalRouting table

" />
<rt t="0.1" id="98" info="Node: 98, Time: +0.09999999999999999997s, Local time: +0.09999999999999999997s, Ipv4ListRouting table
  Priority: 0 Protocol: ns3::Ipv4StaticRouting
Node: 98, Time: +0.09999999999999999997s, Local time: +0.09999999999999999997s, Ipv4StaticRouting table
Destination     Gateway         Genmask         Flags Metric Ref    Use Iface
127.0.0.0       0.0.0.0         255.0.0.0       U     0      -      -   0

  Priority: -10 Protocol: ns3::Ipv4GlobalRouting
Node: 98, Time: +0.09999999999999999997s, Local time: +0.09999999999999999997s, Ipv4GlobalRouting table

" />
<rt t="0.1" id="99" info="Node: 99, Time: +0.09999999999999999997s, Local time: +0.09999999999999999997s, Ipv4ListRouting table
  Priority: 0 Protocol: ns3::Ipv4StaticRouting
Node: 99, Time: +0.09999999999999999997s, Local time: +0.09999999999999999997s, Ipv4StaticRouting table
Destination     Gateway         Genmask         Flags Metric Ref    Use Iface
127.0.0.0       0.0.0.0         255.0.0.0       U     0      -      -   0

  Priority: -10 Protocol: ns3::Ipv4GlobalRouting
Node: 99, Time: +0.09999999999999999997s, Local time: +0.09999999999999999997s, Ipv4GlobalRouting table

" />
<rt t="0.1" id="100" info="Node: 100, Time: +0.09999999999999999997s, Local time: +0.09999999999999999997s, Ipv4ListRouting table
  Priority: 0 Protocol: ns3::Ipv4StaticRouting
Node: 100, Time: +0.09999999999999999997s, Local time: +0.09999999999999999997s, Ipv4StaticRouting table
Destination     Gateway         Genmask         Flags Metric Ref    Use Iface
127.0.0.0       0.0.0.0         255.0.0.0       U     0      -      -   0

  Priority: -10 Protocol: ns3::Ipv4GlobalRouting
Node: 100, Time: +0.09999999999999999997s, Local time: +0.09999999999999999997s, Ipv4GlobalRouting table

" />
<rt t="0.1" id="101" info="Node: 101, Time: +0.09999999999999999997s, Local time: +0.09999999999999999997s, Ipv4ListRouting table
  Priority: 0 Protocol: ns3::Ipv4StaticRouting
Node: 101, Time: +0.09999999999999999997s, Local time: +0.09999999999999999997s, Ipv4StaticRouting table
Destination     Gateway         Genmask         Flags Metric Ref    Use Iface
127.0.0.0       0.0.0.0         255.0.0.0       U     0      -      -   0

  Priority: -10 Protocol: ns3::Ipv4GlobalRouting
Node: 101, Time: +0.09999999999999999997s, Local time: +0.09999999999999999997s, Ipv4GlobalRouting table

" />
<rt t="0.1" id="102" info="Node: 102, Time: +0.09999999999999999997s, Local time: +0.09999999999999999997s, Ipv4ListRouting table
  Priority: 0 Protocol: ns3::Ipv4StaticRouting
Node: 102, Time: +0.09999999999999999997s, Local time: +0.09999999999999999997s, Ipv4StaticRouting table
Destination     Gateway         Genmask         Flags Metric Ref    Use Iface
127.0.0.0       0.0.0.0         255.0.0.0       U     0      -      -   0

  Priority: -10 Protocol: ns3::Ipv4GlobalRouting
Node: 102, Time: +0.09999999999999999997s, Local time: +0.09999999999999999997s, Ipv4GlobalRouting table

" />
<rt t="0.1" id="103" info="Node: 103, Time: +0.09999999999999999997s, Local time: +0.09999999999999999997s, Ipv4ListRouting table
  Priority: 0 Protocol: ns3::Ipv4StaticRouting
Node: 103, Time: +0.09999999999999999997s, Local time: +0.09999999999999999997s, Ipv4StaticRouting table
Destination     Gateway         Genmask         Flags Metric Ref    Use Iface
127.0.0.0       0.0.0.0         255.0.0.0       U     0      -      -   0

  Priority: -10 Protocol: ns3::Ipv4GlobalRouting
Node: 103, Time: +0.09999999999999999997s, Local time: +0.09999999999999999997s, Ipv4GlobalRouting table

" />
<rt t="0.1" id="104" info="Node: 104, Time: +0.09999999999999999997s, Local time: +0.09999999999999999997s, Ipv4ListRouting table
  Priority: 0 Protocol: ns3::Ipv4StaticRouting
Node: 104, Time: +0.09999999999999999997s, Local time: +0.09999999999999999997s, Ipv4StaticRouting table
Destination     Gateway         Genmask         Flags Metric Ref    Use Iface
127.0.0.0       0.0.0.0         255.0.0.0       U     0      -      -   0

  Priority: -10 Protocol: ns3::Ipv4GlobalRouting
Node: 104, Time: +0.09999999999999999997s, Local time: +0.09999999999999999997s, Ipv4GlobalRouting table

" />
<rt t="0.1" id="105" info="Node: 105, Time: +0.09999999999999999997s, Local time: +0.09999999999999999997s, Ipv4ListRouting table
  Priority: 0 Protocol: ns3::Ipv4StaticRouting
Node: 105, Time: +0.09999999999999999997s, Local time: +0.09999999999999999997s, Ipv4StaticRouting table
Destination     Gateway         Genmask         Flags Metric Ref    Use Iface
127.0.0.0       0.0.0.0         255.0.0.0       U     0      -      -   0

  Priority: -10 Protocol: ns3::Ipv4GlobalRouting
Node: 105, Time: +0.09999999999999999997s, Local time: +0.09999999999999999997s, Ipv4GlobalRouting table

" />
<rt t="0.1" id="106" info="Node: 106, Time: +0.09999999999999999997s, Local time: +0.09999999999999999997s, Ipv4ListRouting table
  Priority: 0 Protocol: ns3::Ipv4StaticRouting
Node: 106, Time: +0.09999999999999999997s, Local time: +0.09999999999999999997s, Ipv4StaticRouting table
Destination     Gateway         Genmask         Flags Metric Ref    Use Iface
127.0.0.0       0.0.0.0         255.0.0.0       U     0      -      -   0

  Priority: -10 Protocol: ns3::Ipv4GlobalRouting
Node: 106, Time: +0.09999999999999999997s, Local time: +0.09999999999999999997s, Ipv4GlobalRouting table

" />
<rt t="0.1" id="107" info="Node: 107, Time: +0.09999999999999999997s, Local time: +0.09999999999999999997s, Ipv4ListRouting table
  Priority: 0 Protocol: ns3::Ipv4StaticRouting
Node: 107, Time: +0.09999999999999999997s, Local time: +0.09999999999999999997s, Ipv4StaticRouting table
Destination     Gateway         Genmask         Flags Metric Ref    Use Iface
127.0.0.0       0.0.0.0         255.0.0.0       U     0      -      -   0

  Priority: -10 Protocol: ns3::Ipv4GlobalRouting
Node: 107, Time: +0.09999999999999999997s, Local time: +0.09999999999999999997s, Ipv4GlobalRouting table

" />
<rt t="0.1" id="108" info="Node: 108, Time: +0.09999999999999999997s, Local time: +0.09999999999999999997s, Ipv4ListRouting table
  Priority: 0 Protocol: ns3::Ipv4StaticRouting
Node: 108, Time: +0.09999999999999999997s, Local time: +0.09999999999999999997s, Ipv4StaticRouting table
Destination     Gateway         Genmask         Flags Metric Ref    Use Iface
127.0.0.0       0.0.0.0         255.0.0.0       U     0      -      -   0

  Priority: -10 Protocol: ns3::Ipv4GlobalRouting
Node: 108, Time: +0.09999999999999999997s, Local time: +0.09999999999999999997s, Ipv4GlobalRouting table

" />
<rt t="0.1" id="109" info="Node: 109, Time: +0.09999999999999999997s, Local time: +0.09999999999999999997s, Ipv4ListRouting table
  Priority: 0 Protocol: ns3::Ipv4StaticRouting
Node: 109, Time: +0.09999999999999999997s, Local time: +0.09999999999999999997s, Ipv4StaticRouting table
Destination     Gateway         Genmask         Flags Metric Ref    Use Iface
127.0.0.0       0.0.0.0         255.0.0.0       U     0      -      -   0

  Priority: -10 Protocol: ns3::Ipv4GlobalRouting
Node: 109, Time: +0.09999999999999999997s, Local time: +0.09999999999999999997s, Ipv4GlobalRouting table

" />
<rt t="0.2" id="0" info="Node: 0, Time: +0.19999999999999999999s, Local time: +0.19999999999999999999s, Ipv4ListRouting table
  Priority: 0 Protocol: ns3::Ipv4StaticRouting
Node: 0, Time: +0.19999999999999999999s, Local time: +0.19999999999999999999s, Ipv4StaticRouting table
Destination     Gateway         Genmask         Flags Metric Ref    Use Iface
127.0.0.0       0.0.0.0         255.0.0.0       U     0      -      -   0

  Priority: -10 Protocol: ns3::Ipv4GlobalRouting
Node: 0, Time: +0.19999999999999999999s, Local time: +0.19999999999999999999s, Ipv4GlobalRouting table

" />
<rt t="0.2" id="1" info="Node: 1, Time: +0.19999999999999999999s, Local time: +0.19999999999999999999s, Ipv4ListRouting table
  Priority: 0 Protocol: ns3::Ipv4StaticRouting
Node: 1, Time: +0.19999999999999999999s, Local time: +0.19999999999999999999s, Ipv4StaticRouting table
Destination     Gateway         Genmask         Flags Metric Ref    Use Iface
127.0.0.0       0.0.0.0         255.0.0.0       U     0      -      -   0

  Priority: -10 Protocol: ns3::Ipv4GlobalRouting
Node: 1, Time: +0.19999999999999999999s, Local time: +0.19999999999999999999s, Ipv4GlobalRouting table

" />
<rt t="0.2" id="2" info="Node: 2, Time: +0.19999999999999999999s, Local time: +0.19999999999999999999s, Ipv4ListRouting table
  Priority: 0 Protocol: ns3::Ipv4StaticRouting
Node: 2, Time: +0.19999999999999999999s, Local time: +0.19999999999999999999s, Ipv4StaticRouting table
Destination     Gateway         Genmask         Flags Metric Ref    Use Iface
127.0.0.0       0.0.0.0         255.0.0.0       U     0      -      -   0

  Priority: -10 Protocol: ns3::Ipv4GlobalRouting
Node: 2, Time: +0.19999999999999999999s, Local time: +0.19999999999999999999s, Ipv4GlobalRouting table

" />
<rt t="0.2" id="3" info="Node: 3, Time: +0.19999999999999999999s, Local time: +0.19999999999999999999s, Ipv4ListRouting table
  Priority: 0 Protocol: ns3::Ipv4StaticRouting
Node: 3, Time: +0.19999999999999999999s, Local time: +0.19999999999999999999s, Ipv4StaticRouting table
Destination     Gateway         Genmask         Flags Metric Ref    Use Iface
127.0.0.0       0.0.0.0         255.0.0.0       U     0      -      -   0

  Priority: -10 Protocol: ns3::Ipv4GlobalRouting
Node: 3, Time: +0.19999999999999999999s, Local time: +0.19999999999999999999s, Ipv4GlobalRouting table

" />
<rt t="0.2" id="4" info="Node: 4, Time: +0.19999999999999999999s, Local time: +0.19999999999999999999s, Ipv4ListRouting table
  Priority: 0 Protocol: ns3::Ipv4StaticRouting
Node: 4, Time: +0.19999999999999999999s, Local time: +0.19999999999999999999s, Ipv4StaticRouting table
Destination     Gateway         Genmask         Flags Metric Ref    Use Iface
127.0.0.0       0.0.0.0         255.0.0.0       U     0      -      -   0

  Priority: -10 Protocol: ns3::Ipv4GlobalRouting
Node: 4, Time: +0.19999999999999999999s, Local time: +0.19999999999999999999s, Ipv4GlobalRouting table

" />
<rt t="0.2" id="5" info="Node: 5, Time: +0.19999999999999999999s, Local time: +0.19999999999999999999s, Ipv4ListRouting table
  Priority: 0 Protocol: ns3::Ipv4StaticRouting
Node: 5, Time: +0.19999999999999999999s, Local time: +0.19999999999999999999s, Ipv4StaticRouting table
Destination     Gateway         Genmask         Flags Metric Ref    Use Iface
127.0.0.0       0.0.0.0         255.0.0.0       U     0      -      -   0

  Priority: -10 Protocol: ns3::Ipv4GlobalRouting
Node: 5, Time: +0.19999999999999999999s, Local time: +0.19999999999999999999s, Ipv4GlobalRouting table

" />
<rt t="0.2" id="6" info="Node: 6, Time: +0.19999999999999999999s, Local time: +0.19999999999999999999s, Ipv4ListRouting table
  Priority: 0 Protocol: ns3::Ipv4StaticRouting
Node: 6, Time: +0.19999999999999999999s, Local time: +0.19999999999999999999s, Ipv4StaticRouting table
Destination     Gateway         Genmask         Flags Metric Ref    Use Iface
127.0.0.0       0.0.0.0         255.0.0.0       U     0      -      -   0

  Priority: -10 Protocol: ns3::Ipv4GlobalRouting
Node: 6, Time: +0.19999999999999999999s, Local time: +0.19999999999999999999s, Ipv4GlobalRouting table

" />
<rt t="0.2" id="7" info="Node: 7, Time: +0.19999999999999999999s, Local time: +0.19999999999999999999s, Ipv4ListRouting table
  Priority: 0 Protocol: ns3::Ipv4StaticRouting
Node: 7, Time: +0.19999999999999999999s, Local time: +0.19999999999999999999s, Ipv4StaticRouting table
Destination     Gateway         Genmask         Flags Metric Ref    Use Iface
127.0.0.0       0.0.0.0         255.0.0.0       U     0      -      -   0

  Priority: -10 Protocol: ns3::Ipv4GlobalRouting
Node: 7, Time: +0.19999999999999999999s, Local time: +0.19999999999999999999s, Ipv4GlobalRouting table

" />
<rt t="0.2" id="8" info="Node: 8, Time: +0.19999999999999999999s, Local time: +0.19999999999999999999s, Ipv4ListRouting table
  Priority: 0 Protocol: ns3::Ipv4StaticRouting
Node: 8, Time: +0.19999999999999999999s, Local time: +0.19999999999999999999s, Ipv4StaticRouting table
Destination     Gateway         Genmask         Flags Metric Ref    Use Iface
127.0.0.0       0.0.0.0         255.0.0.0       U     0      -      -   0

  Priority: -10 Protocol: ns3::Ipv4GlobalRouting
Node: 8, Time: +0.19999999999999999999s, Local time: +0.19999999999999999999s, Ipv4GlobalRouting table

" />
<rt t="0.2" id="9" info="Node: 9, Time: +0.19999999999999999999s, Local time: +0.19999999999999999999s, Ipv4ListRouting table
  Priority: 0 Protocol: ns3::Ipv4StaticRouting
Node: 9, Time: +0.19999999999999999999s, Local time: +0.19999999999999999999s, Ipv4StaticRouting table
Destination     Gateway         Genmask         Flags Metric Ref    Use Iface
127.0.0.0       0.0.0.0         255.0.0.0       U     0      -      -   0

  Priority: -10 Protocol: ns3::Ipv4GlobalRouting
Node: 9, Time: +0.19999999999999999999s, Local time: +0.19999999999999999999s, Ipv4GlobalRouting table

" />
<rt t="0.2" id="10" info="Node: 10, Time: +0.19999999999999999999s, Local time: +0.19999999999999999999s, Ipv4ListRouting table
  Priority: 0 Protocol: ns3::Ipv4StaticRouting
Node: 10, Time: +0.19999999999999999999s, Local time: +0.19999999999999999999s, Ipv4StaticRouting table
Destination     Gateway         Genmask         Flags Metric Ref    Use Iface
127.0.0.0       0.0.0.0         255.0.0.0       U     0      -      -   0

  Priority: -10 Protocol: ns3::Ipv4GlobalRouting
Node: 10, Time: +0.19999999999999999999s, Local time: +0.19999999999999999999s, Ipv4GlobalRouting table

" />
<rt t="0.2" id="11" info="Node: 11, Time: +0.19999999999999999999s, Local time: +0.19999999999999999999s, Ipv4ListRouting table
  Priority: 0 Protocol: ns3::Ipv4StaticRouting
Node: 11, Time: +0.19999999999999999999s, Local time: +0.19999999999999999999s, Ipv4StaticRouting table
Destination     Gateway         Genmask         Flags Metric Ref    Use Iface
127.0.0.0       0.0.0.0         255.0.0.0       U     0      -      -   0

  Priority: -10 Protocol: ns3::Ipv4GlobalRouting
Node: 11, Time: +0.19999999999999999999s, Local time: +0.19999999999999999999s, Ipv4GlobalRouting table

" />
<rt t="0.2" id="12" info="Node: 12, Time: +0.19999999999999999999s, Local time: +0.19999999999999999999s, Ipv4ListRouting table
  Priority: 0 Protocol: ns3::Ipv4StaticRouting
Node: 12, Time: +0.19999999999999999999s, Local time: +0.19999999999999999999s, Ipv4StaticRouting table
Destination     Gateway         Genmask         Flags Metric Ref    Use Iface
127.0.0.0       0.0.0.0         255.0.0.0       U     0      -      -   0

  Priority: -10 Protocol: ns3::Ipv4GlobalRouting
Node: 12, Time: +0.19999999999999999999s, Local time: +0.19999999999999999999s, Ipv4GlobalRouting table

" />
<rt t="0.2" id="13" info="Node: 13, Time: +0.19999999999999999999s, Local time: +0.19999999999999999999s, Ipv4ListRouting table
  Priority: 0 Protocol: ns3::Ipv4StaticRouting
Node: 13, Time: +0.19999999999999999999s, Local time: +0.19999999999999999999s, Ipv4StaticRouting table
Destination     Gateway         Genmask         Flags Metric Ref    Use Iface
127.0.0.0       0.0.0.0         255.0.0.0       U     0      -      -   0

  Priority: -10 Protocol: ns3::Ipv4GlobalRouting
Node: 13, Time: +0.19999999999999999999s, Local time: +0.19999999999999999999s, Ipv4GlobalRouting table

" />
<rt t="0.2" id="14" info="Node: 14, Time: +0.19999999999999999999s, Local time: +0.19999999999999999999s, Ipv4ListRouting table
  Priority: 0 Protocol: ns3::Ipv4StaticRouting
Node: 14, Time: +0.19999999999999999999s, Local time: +0.19999999999999999999s, Ipv4StaticRouting table
Destination     Gateway         Genmask         Flags Metric Ref    Use Iface
127.0.0.0       0.0.0.0         255.0.0.0       U     0      -      -   0

  Priority: -10 Protocol: ns3::Ipv4GlobalRouting
Node: 14, Time: +0.19999999999999999999s, Local time: +0.19999999999999999999s, Ipv4GlobalRouting table

" />
<rt t="0.2" id="15" info="Node: 15, Time: +0.19999999999999999999s, Local time: +0.19999999999999999999s, Ipv4ListRouting table
  Priority: 0 Protocol: ns3::Ipv4StaticRouting
Node: 15, Time: +0.19999999999999999999s, Local time: +0.19999999999999999999s, Ipv4StaticRouting table
Destination     Gateway         Genmask         Flags Metric Ref    Use Iface
127.0.0.0       0.0.0.0         255.0.0.0       U     0      -      -   0

  Priority: -10 Protocol: ns3::Ipv4GlobalRouting
Node: 15, Time: +0.19999999999999999999s, Local time: +0.19999999999999999999s, Ipv4GlobalRouting table

" />
<rt t="0.2" id="16" info="Node: 16, Time: +0.19999999999999999999s, Local time: +0.19999999999999999999s, Ipv4ListRouting table
  Priority: 0 Protocol: ns3::Ipv4StaticRouting
Node: 16, Time: +0.19999999999999999999s, Local time: +0.19999999999999999999s, Ipv4StaticRouting table
Destination     Gateway         Genmask         Flags Metric Ref    Use Iface
127.0.0.0       0.0.0.0         255.0.0.0       U     0      -      -   0

  Priority: -10 Protocol: ns3::Ipv4GlobalRouting
Node: 16, Time: +0.19999999999999999999s, Local time: +0.19999999999999999999s, Ipv4GlobalRouting table

" />
<rt t="0.2" id="17" info="Node: 17, Time: +0.19999999999999999999s, Local time: +0.19999999999999999999s, Ipv4ListRouting table
  Priority: 0 Protocol: ns3::Ipv4StaticRouting
Node: 17, Time: +0.19999999999999999999s, Local time: +0.19999999999999999999s, Ipv4StaticRouting table
Destination     Gateway         Genmask         Flags Metric Ref    Use Iface
127.0.0.0       0.0.0.0         255.0.0.0       U     0      -      -   0

  Priority: -10 Protocol: ns3::Ipv4GlobalRouting
Node: 17, Time: +0.19999999999999999999s, Local time: +0.19999999999999999999s, Ipv4GlobalRouting table

" />
<rt t="0.2" id="18" info="Node: 18, Time: +0.19999999999999999999s, Local time: +0.19999999999999999999s, Ipv4ListRouting table
  Priority: 0 Protocol: ns3::Ipv4StaticRouting
Node: 18, Time: +0.19999999999999999999s, Local time: +0.19999999999999999999s, Ipv4StaticRouting table
Destination     Gateway         Genmask         Flags Metric Ref    Use Iface
127.0.0.0       0.0.0.0         255.0.0.0       U     0      -      -   0

  Priority: -10 Protocol: ns3::Ipv4GlobalRouting
Node: 18, Time: +0.19999999999999999999s, Local time: +0.19999999999999999999s, Ipv4GlobalRouting table

" />
<rt t="0.2" id="19" info="Node: 19, Time: +0.19999999999999999999s, Local time: +0.19999999999999999999s, Ipv4ListRouting table
  Priority: 0 Protocol: ns3::Ipv4StaticRouting
Node: 19, Time: +0.19999999999999999999s, Local time: +0.19999999999999999999s, Ipv4StaticRouting table
Destination     Gateway         Genmask         Flags Metric Ref    Use Iface
127.0.0.0       0.0.0.0         255.0.0.0       U     0      -      -   0

  Priority: -10 Protocol: ns3::Ipv4GlobalRouting
Node: 19, Time: +0.19999999999999999999s, Local time: +0.19999999999999999999s, Ipv4GlobalRouting table

" />
<rt t="0.2" id="20" info="Node: 20, Time: +0.19999999999999999999s, Local time: +0.19999999999999999999s, Ipv4ListRouting table
  Priority: 0 Protocol: ns3::Ipv4StaticRouting
Node: 20, Time: +0.19999999999999999999s, Local time: +0.19999999999999999999s, Ipv4StaticRouting table
Destination     Gateway         Genmask         Flags Metric Ref    Use Iface
127.0.0.0       0.0.0.0         255.0.0.0       U     0      -      -   0

  Priority: -10 Protocol: ns3::Ipv4GlobalRouting
Node: 20, Time: +0.19999999999999999999s, Local time: +0.19999999999999999999s, Ipv4GlobalRouting table

" />
<rt t="0.2" id="21" info="Node: 21, Time: +0.19999999999999999999s, Local time: +0.19999999999999999999s, Ipv4ListRouting table
  Priority: 0 Protocol: ns3::Ipv4StaticRouting
Node: 21, Time: +0.19999999999999999999s, Local time: +0.19999999999999999999s, Ipv4StaticRouting table
Destination     Gateway         Genmask         Flags Metric Ref    Use Iface
127.0.0.0       0.0.0.0         255.0.0.0       U     0      -      -   0

  Priority: -10 Protocol: ns3::Ipv4GlobalRouting
Node: 21, Time: +0.19999999999999999999s, Local time: +0.19999999999999999999s, Ipv4GlobalRouting table

" />
<rt t="0.2" id="22" info="Node: 22, Time: +0.19999999999999999999s, Local time: +0.19999999999999999999s, Ipv4ListRouting table
  Priority: 0 Protocol: ns3::Ipv4StaticRouting
Node: 22, Time: +0.19999999999999999999s, Local time: +0.19999999999999999999s, Ipv4StaticRouting table
Destination     Gateway         Genmask         Flags Metric Ref    Use Iface
127.0.0.0       0.0.0.0         255.0.0.0       U     0      -      -   0

  Priority: -10 Protocol: ns3::Ipv4GlobalRouting
Node: 22, Time: +0.19999999999999999999s, Local time: +0.19999999999999999999s, Ipv4GlobalRouting table

" />
<rt t="0.2" id="23" info="Node: 23, Time: +0.19999999999999999999s, Local time: +0.19999999999999999999s, Ipv4ListRouting table
  Priority: 0 Protocol: ns3::Ipv4StaticRouting
Node: 23, Time: +0.19999999999999999999s, Local time: +0.19999999999999999999s, Ipv4StaticRouting table
Destination     Gateway         Genmask         Flags Metric Ref    Use Iface
127.0.0.0       0.0.0.0         255.0.0.0       U     0      -      -   0

  Priority: -10 Protocol: ns3::Ipv4GlobalRouting
Node: 23, Time: +0.19999999999999999999s, Local time: +0.19999999999999999999s, Ipv4GlobalRouting table

" />
<rt t="0.2" id="24" info="Node: 24, Time: +0.19999999999999999999s, Local time: +0.19999999999999999999s, Ipv4ListRouting table
  Priority: 0 Protocol: ns3::Ipv4StaticRouting
Node: 24, Time: +0.19999999999999999999s, Local time: +0.19999999999999999999s, Ipv4StaticRouting table
Destination     Gateway         Genmask         Flags Metric Ref    Use Iface
127.0.0.0       0.0.0.0         255.0.0.0       U     0      -      -   0

  Priority: -10 Protocol: ns3::Ipv4GlobalRouting
Node: 24, Time: +0.19999999999999999999s, Local time: +0.19999999999999999999s, Ipv4GlobalRouting table

" />
<rt t="0.2" id="25" info="Node: 25, Time: +0.19999999999999999999s, Local time: +0.19999999999999999999s, Ipv4ListRouting table
  Priority: 0 Protocol: ns3::Ipv4StaticRouting
Node: 25, Time: +0.19999999999999999999s, Local time: +0.19999999999999999999s, Ipv4StaticRouting table
Destination     Gateway         Genmask         Flags Metric Ref    Use Iface
127.0.0.0       0.0.0.0         255.0.0.0       U     0      -      -   0

  Priority: -10 Protocol: ns3::Ipv4GlobalRouting
Node: 25, Time: +0.19999999999999999999s, Local time: +0.19999999999999999999s, Ipv4GlobalRouting table

" />
<rt t="0.2" id="26" info="Node: 26, Time: +0.19999999999999999999s, Local time: +0.19999999999999999999s, Ipv4ListRouting table
  Priority: 0 Protocol: ns3::Ipv4StaticRouting
Node: 26, Time: +0.19999999999999999999s, Local time: +0.19999999999999999999s, Ipv4StaticRouting table
Destination     Gateway         Genmask         Flags Metric Ref    Use Iface
127.0.0.0       0.0.0.0         255.0.0.0       U     0      -      -   0

  Priority: -10 Protocol: ns3::Ipv4GlobalRouting
Node: 26, Time: +0.19999999999999999999s, Local time: +0.19999999999999999999s, Ipv4GlobalRouting table

" />
<rt t="0.2" id="27" info="Node: 27, Time: +0.19999999999999999999s, Local time: +0.19999999999999999999s, Ipv4ListRouting table
  Priority: 0 Protocol: ns3::Ipv4StaticRouting
Node: 27, Time: +0.19999999999999999999s, Local time: +0.19999999999999999999s, Ipv4StaticRouting table
Destination     Gateway         Genmask         Flags Metric Ref    Use Iface
127.0.0.0       0.0.0.0         255.0.0.0       U     0      -      -   0

  Priority: -10 Protocol: ns3::Ipv4GlobalRouting
Node: 27, Time: +0.19999999999999999999s, Local time: +0.19999999999999999999s, Ipv4GlobalRouting table

" />
<rt t="0.2" id="28" info="Node: 28, Time: +0.19999999999999999999s, Local time: +0.19999999999999999999s, Ipv4ListRouting table
  Priority: 0 Protocol: ns3::Ipv4StaticRouting
Node: 28, Time: +0.19999999999999999999s, Local time: +0.19999999999999999999s, Ipv4StaticRouting table
Destination     Gateway         Genmask         Flags Metric Ref    Use Iface
127.0.0.0       0.0.0.0         255.0.0.0       U     0      -      -   0

  Priority: -10 Protocol: ns3::Ipv4GlobalRouting
Node: 28, Time: +0.19999999999999999999s, Local time: +0.19999999999999999999s, Ipv4GlobalRouting table

" />
<rt t="0.2" id="29" info="Node: 29, Time: +0.19999999999999999999s, Local time: +0.19999999999999999999s, Ipv4ListRouting table
  Priority: 0 Protocol: ns3::Ipv4StaticRouting
Node: 29, Time: +0.19999999999999999999s, Local time: +0.19999999999999999999s, Ipv4StaticRouting table
Destination     Gateway         Genmask         Flags Metric Ref    Use Iface
127.0.0.0       0.0.0.0         255.0.0.0       U     0      -      -   0

  Priority: -10 Protocol: ns3::Ipv4GlobalRouting
Node: 29, Time: +0.19999999999999999999s, Local time: +0.19999999999999999999s, Ipv4GlobalRouting table

" />
<rt t="0.2" id="30" info="Node: 30, Time: +0.19999999999999999999s, Local time: +0.19999999999999999999s, Ipv4ListRouting table
  Priority: 0 Protocol: ns3::Ipv4StaticRouting
Node: 30, Time: +0.19999999999999999999s, Local time: +0.19999999999999999999s, Ipv4StaticRouting table
Destination     Gateway         Genmask         Flags Metric Ref    Use Iface
127.0.0.0       0.0.0.0         255.0.0.0       U     0      -      -   0

  Priority: -10 Protocol: ns3::Ipv4GlobalRouting
Node: 30, Time: +0.19999999999999999999s, Local time: +0.19999999999999999999s, Ipv4GlobalRouting table

" />
<rt t="0.2" id="31" info="Node: 31, Time: +0.19999999999999999999s, Local time: +0.19999999999999999999s, Ipv4ListRouting table
  Priority: 0 Protocol: ns3::Ipv4StaticRouting
Node: 31, Time: +0.19999999999999999999s, Local time: +0.19999999999999999999s, Ipv4StaticRouting table
Destination     Gateway         Genmask         Flags Metric Ref    Use Iface
127.0.0.0       0.0.0.0         255.0.0.0       U     0      -      -   0

  Priority: -10 Protocol: ns3::Ipv4GlobalRouting
Node: 31, Time: +0.19999999999999999999s, Local time: +0.19999999999999999999s, Ipv4GlobalRouting table

" />
<rt t="0.2" id="32" info="Node: 32, Time: +0.19999999999999999999s, Local time: +0.19999999999999999999s, Ipv4ListRouting table
  Priority: 0 Protocol: ns3::Ipv4StaticRouting
Node: 32, Time: +0.19999999999999999999s, Local time: +0.19999999999999999999s, Ipv4StaticRouting table
Destination     Gateway         Genmask         Flags Metric Ref    Use Iface
127.0.0.0       0.0.0.0         255.0.0.0       U     0      -      -   0

  Priority: -10 Protocol: ns3::Ipv4GlobalRouting
Node: 32, Time: +0.19999999999999999999s, Local time: +0.19999999999999999999s, Ipv4GlobalRouting table

" />
<rt t="0.2" id="33" info="Node: 33, Time: +0.19999999999999999999s, Local time: +0.19999999999999999999s, Ipv4ListRouting table
  Priority: 0 Protocol: ns3::Ipv4StaticRouting
Node: 33, Time: +0.19999999999999999999s, Local time: +0.19999999999999999999s, Ipv4StaticRouting table
Destination     Gateway         Genmask         Flags Metric Ref    Use Iface
127.0.0.0       0.0.0.0         255.0.0.0       U     0      -      -   0

  Priority: -10 Protocol: ns3::Ipv4GlobalRouting
Node: 33, Time: +0.19999999999999999999s, Local time: +0.19999999999999999999s, Ipv4GlobalRouting table

" />
<rt t="0.2" id="34" info="Node: 34, Time: +0.19999999999999999999s, Local time: +0.19999999999999999999s, Ipv4ListRouting table
  Priority: 0 Protocol: ns3::Ipv4StaticRouting
Node: 34, Time: +0.19999999999999999999s, Local time: +0.19999999999999999999s, Ipv4StaticRouting table
Destination     Gateway         Genmask         Flags Metric Ref    Use Iface
127.0.0.0       0.0.0.0         255.0.0.0       U     0      -      -   0

  Priority: -10 Protocol: ns3::Ipv4GlobalRouting
Node: 34, Time: +0.19999999999999999999s, Local time: +0.19999999999999999999s, Ipv4GlobalRouting table

" />
<rt t="0.2" id="35" info="Node: 35, Time: +0.19999999999999999999s, Local time: +0.19999999999999999999s, Ipv4ListRouting table
  Priority: 0 Protocol: ns3::Ipv4StaticRouting
Node: 35, Time: +0.19999999999999999999s, Local time: +0.19999999999999999999s, Ipv4StaticRouting table
Destination     Gateway         Genmask         Flags Metric Ref    Use Iface
127.0.0.0       0.0.0.0         255.0.0.0       U     0      -      -   0

  Priority: -10 Protocol: ns3::Ipv4GlobalRouting
Node: 35, Time: +0.19999999999999999999s, Local time: +0.19999999999999999999s, Ipv4GlobalRouting table

" />
<rt t="0.2" id="36" info="Node: 36, Time: +0.19999999999999999999s, Local time: +0.19999999999999999999s, Ipv4ListRouting table
  Priority: 0 Protocol: ns3::Ipv4StaticRouting
Node: 36, Time: +0.19999999999999999999s, Local time: +0.19999999999999999999s, Ipv4StaticRouting table
Destination     Gateway         Genmask         Flags Metric Ref    Use Iface
127.0.0.0       0.0.0.0         255.0.0.0       U     0      -      -   0

  Priority: -10 Protocol: ns3::Ipv4GlobalRouting
Node: 36, Time: +0.19999999999999999999s, Local time: +0.19999999999999999999s, Ipv4GlobalRouting table

" />
<rt t="0.2" id="37" info="Node: 37, Time: +0.19999999999999999999s, Local time: +0.19999999999999999999s, Ipv4ListRouting table
  Priority: 0 Protocol: ns3::Ipv4StaticRouting
Node: 37, Time: +0.19999999999999999999s, Local time: +0.19999999999999999999s, Ipv4StaticRouting table
Destination     Gateway         Genmask         Flags Metric Ref    Use Iface
127.0.0.0       0.0.0.0         255.0.0.0       U     0      -      -   0

  Priority: -10 Protocol: ns3::Ipv4GlobalRouting
Node: 37, Time: +0.19999999999999999999s, Local time: +0.19999999999999999999s, Ipv4GlobalRouting table

" />
<rt t="0.2" id="38" info="Node: 38, Time: +0.19999999999999999999s, Local time: +0.19999999999999999999s, Ipv4ListRouting table
  Priority: 0 Protocol: ns3::Ipv4StaticRouting
Node: 38, Time: +0.19999999999999999999s, Local time: +0.19999999999999999999s, Ipv4StaticRouting table
Destination     Gateway         Genmask         Flags Metric Ref    Use Iface
127.0.0.0       0.0.0.0         255.0.0.0       U     0      -      -   0

  Priority: -10 Protocol: ns3::Ipv4GlobalRouting
Node: 38, Time: +0.19999999999999999999s, Local time: +0.19999999999999999999s, Ipv4GlobalRouting table

" />
<rt t="0.2" id="39" info="Node: 39, Time: +0.19999999999999999999s, Local time: +0.19999999999999999999s, Ipv4ListRouting table
  Priority: 0 Protocol: ns3::Ipv4StaticRouting
Node: 39, Time: +0.19999999999999999999s, Local time: +0.19999999999999999999s, Ipv4StaticRouting table
Destination     Gateway         Genmask         Flags Metric Ref    Use Iface
127.0.0.0       0.0.0.0         255.0.0.0       U     0      -      -   0

  Priority: -10 Protocol: ns3::Ipv4GlobalRouting
Node: 39, Time: +0.19999999999999999999s, Local time: +0.19999999999999999999s, Ipv4GlobalRouting table

" />
<rt t="0.2" id="40" info="Node: 40, Time: +0.19999999999999999999s, Local time: +0.19999999999999999999s, Ipv4ListRouting table
  Priority: 0 Protocol: ns3::Ipv4StaticRouting
Node: 40, Time: +0.19999999999999999999s, Local time: +0.19999999999999999999s, Ipv4StaticRouting table
Destination     Gateway         Genmask         Flags Metric Ref    Use Iface
127.0.0.0       0.0.0.0         255.0.0.0       U     0      -      -   0

  Priority: -10 Protocol: ns3::Ipv4GlobalRouting
Node: 40, Time: +0.19999999999999999999s, Local time: +0.19999999999999999999s, Ipv4GlobalRouting table

" />
<rt t="0.2" id="41" info="Node: 41, Time: +0.19999999999999999999s, Local time: +0.19999999999999999999s, Ipv4ListRouting table
  Priority: 0 Protocol: ns3::Ipv4StaticRouting
Node: 41, Time: +0.19999999999999999999s, Local time: +0.19999999999999999999s, Ipv4StaticRouting table
Destination     Gateway         Genmask         Flags Metric Ref    Use Iface
127.0.0.0       0.0.0.0         255.0.0.0       U     0      -      -   0

  Priority: -10 Protocol: ns3::Ipv4GlobalRouting
Node: 41, Time: +0.19999999999999999999s, Local time: +0.19999999999999999999s, Ipv4GlobalRouting table

" />
<rt t="0.2" id="42" info="Node: 42, Time: +0.19999999999999999999s, Local time: +0.19999999999999999999s, Ipv4ListRouting table
  Priority: 0 Protocol: ns3::Ipv4StaticRouting
Node: 42, Time: +0.19999999999999999999s, Local time: +0.19999999999999999999s, Ipv4StaticRouting table
Destination     Gateway         Genmask         Flags Metric Ref    Use Iface
127.0.0.0       0.0.0.0         255.0.0.0       U     0      -      -   0

  Priority: -10 Protocol: ns3::Ipv4GlobalRouting
Node: 42, Time: +0.19999999999999999999s, Local time: +0.19999999999999999999s, Ipv4GlobalRouting table

" />
<rt t="0.2" id="43" info="Node: 43, Time: +0.19999999999999999999s, Local time: +0.19999999999999999999s, Ipv4ListRouting table
  Priority: 0 Protocol: ns3::Ipv4StaticRouting
Node: 43, Time: +0.19999999999999999999s, Local time: +0.19999999999999999999s, Ipv4StaticRouting table
Destination     Gateway         Genmask         Flags Metric Ref    Use Iface
127.0.0.0       0.0.0.0         255.0.0.0       U     0      -      -   0

  Priority: -10 Protocol: ns3::Ipv4GlobalRouting
Node: 43, Time: +0.19999999999999999999s, Local time: +0.19999999999999999999s, Ipv4GlobalRouting table

" />
<rt t="0.2" id="44" info="Node: 44, Time: +0.19999999999999999999s, Local time: +0.19999999999999999999s, Ipv4ListRouting table
  Priority: 0 Protocol: ns3::Ipv4StaticRouting
Node: 44, Time: +0.19999999999999999999s, Local time: +0.19999999999999999999s, Ipv4StaticRouting table
Destination     Gateway         Genmask         Flags Metric Ref    Use Iface
127.0.0.0       0.0.0.0         255.0.0.0       U     0      -      -   0

  Priority: -10 Protocol: ns3::Ipv4GlobalRouting
Node: 44, Time: +0.19999999999999999999s, Local time: +0.19999999999999999999s, Ipv4GlobalRouting table

" />
<rt t="0.2" id="45" info="Node: 45, Time: +0.19999999999999999999s, Local time: +0.19999999999999999999s, Ipv4ListRouting table
  Priority: 0 Protocol: ns3::Ipv4StaticRouting
Node: 45, Time: +0.19999999999999999999s, Local time: +0.19999999999999999999s, Ipv4StaticRouting table
Destination     Gateway         Genmask         Flags Metric Ref    Use Iface
127.0.0.0       0.0.0.0         255.0.0.0       U     0      -      -   0

  Priority: -10 Protocol: ns3::Ipv4GlobalRouting
Node: 45, Time: +0.19999999999999999999s, Local time: +0.19999999999999999999s, Ipv4GlobalRouting table

" />
<rt t="0.2" id="46" info="Node: 46, Time: +0.19999999999999999999s, Local time: +0.19999999999999999999s, Ipv4ListRouting table
  Priority: 0 Protocol: ns3::Ipv4StaticRouting
Node: 46, Time: +0.19999999999999999999s, Local time: +0.19999999999999999999s, Ipv4StaticRouting table
Destination     Gateway         Genmask         Flags Metric Ref    Use Iface
127.0.0.0       0.0.0.0         255.0.0.0       U     0      -      -   0

  Priority: -10 Protocol: ns3::Ipv4GlobalRouting
Node: 46, Time: +0.19999999999999999999s, Local time: +0.19999999999999999999s, Ipv4GlobalRouting table

" />
<rt t="0.2" id="47" info="Node: 47, Time: +0.19999999999999999999s, Local time: +0.19999999999999999999s, Ipv4ListRouting table
  Priority: 0 Protocol: ns3::Ipv4StaticRouting
Node: 47, Time: +0.19999999999999999999s, Local time: +0.19999999999999999999s, Ipv4StaticRouting table
Destination     Gateway         Genmask         Flags Metric Ref    Use Iface
127.0.0.0       0.0.0.0         255.0.0.0       U     0      -      -   0

  Priority: -10 Protocol: ns3::Ipv4GlobalRouting
Node: 47, Time: +0.19999999999999999999s, Local time: +0.19999999999999999999s, Ipv4GlobalRouting table

" />
<rt t="0.2" id="48" info="Node: 48, Time: +0.19999999999999999999s, Local time: +0.19999999999999999999s, Ipv4ListRouting table
  Priority: 0 Protocol: ns3::Ipv4StaticRouting
Node: 48, Time: +0.19999999999999999999s, Local time: +0.19999999999999999999s, Ipv4StaticRouting table
Destination     Gateway         Genmask         Flags Metric Ref    Use Iface
127.0.0.0       0.0.0.0         255.0.0.0       U     0      -      -   0

  Priority: -10 Protocol: ns3::Ipv4GlobalRouting
Node: 48, Time: +0.19999999999999999999s, Local time: +0.19999999999999999999s, Ipv4GlobalRouting table

" />
<rt t="0.2" id="49" info="Node: 49, Time: +0.19999999999999999999s, Local time: +0.19999999999999999999s, Ipv4ListRouting table
  Priority: 0 Protocol: ns3::Ipv4StaticRouting
Node: 49, Time: +0.19999999999999999999s, Local time: +0.19999999999999999999s, Ipv4StaticRouting table
Destination     Gateway         Genmask         Flags Metric Ref    Use Iface
127.0.0.0       0.0.0.0         255.0.0.0       U     0      -      -   0

  Priority: -10 Protocol: ns3::Ipv4GlobalRouting
Node: 49, Time: +0.19999999999999999999s, Local time: +0.19999999999999999999s, Ipv4GlobalRouting table

" />
<rt t="0.2" id="50" info="Node: 50, Time: +0.19999999999999999999s, Local time: +0.19999999999999999999s, Ipv4ListRouting table
  Priority: 0 Protocol: ns3::Ipv4StaticRouting
Node: 50, Time: +0.19999999999999999999s, Local time: +0.19999999999999999999s, Ipv4StaticRouting table
Destination     Gateway         Genmask         Flags Metric Ref    Use Iface
127.0.0.0       0.0.0.0         255.0.0.0       U     0      -      -   0

  Priority: -10 Protocol: ns3::Ipv4GlobalRouting
Node: 50, Time: +0.19999999999999999999s, Local time: +0.19999999999999999999s, Ipv4GlobalRouting table

" />
<rt t="0.2" id="51" info="Node: 51, Time: +0.19999999999999999999s, Local time: +0.19999999999999999999s, Ipv4ListRouting table
  Priority: 0 Protocol: ns3::Ipv4StaticRouting
Node: 51, Time: +0.19999999999999999999s, Local time: +0.19999999999999999999s, Ipv4StaticRouting table
Destination     Gateway         Genmask         Flags Metric Ref    Use Iface
127.0.0.0       0.0.0.0         255.0.0.0       U     0      -      -   0

  Priority: -10 Protocol: ns3::Ipv4GlobalRouting
Node: 51, Time: +0.19999999999999999999s, Local time: +0.19999999999999999999s, Ipv4GlobalRouting table

" />
<rt t="0.2" id="52" info="Node: 52, Time: +0.19999999999999999999s, Local time: +0.19999999999999999999s, Ipv4ListRouting table
  Priority: 0 Protocol: ns3::Ipv4StaticRouting
Node: 52, Time: +0.19999999999999999999s, Local time: +0.19999999999999999999s, Ipv4StaticRouting table
Destination     Gateway         Genmask         Flags Metric Ref    Use Iface
127.0.0.0       0.0.0.0         255.0.0.0       U     0      -      -   0

  Priority: -10 Protocol: ns3::Ipv4GlobalRouting
Node: 52, Time: +0.19999999999999999999s, Local time: +0.19999999999999999999s, Ipv4GlobalRouting table

" />
<rt t="0.2" id="53" info="Node: 53, Time: +0.19999999999999999999s, Local time: +0.19999999999999999999s, Ipv4ListRouting table
  Priority: 0 Protocol: ns3::Ipv4StaticRouting
Node: 53, Time: +0.19999999999999999999s, Local time: +0.19999999999999999999s, Ipv4StaticRouting table
Destination     Gateway         Genmask         Flags Metric Ref    Use Iface
127.0.0.0       0.0.0.0         255.0.0.0       U     0      -      -   0

  Priority: -10 Protocol: ns3::Ipv4GlobalRouting
Node: 53, Time: +0.19999999999999999999s, Local time: +0.19999999999999999999s, Ipv4GlobalRouting table

" />
<rt t="0.2" id="54" info="Node: 54, Time: +0.19999999999999999999s, Local time: +0.19999999999999999999s, Ipv4ListRouting table
  Priority: 0 Protocol: ns3::Ipv4StaticRouting
Node: 54, Time: +0.19999999999999999999s, Local time: +0.19999999999999999999s, Ipv4StaticRouting table
Destination     Gateway         Genmask         Flags Metric Ref    Use Iface
127.0.0.0       0.0.0.0         255.0.0.0       U     0      -      -   0

  Priority: -10 Protocol: ns3::Ipv4GlobalRouting
Node: 54, Time: +0.19999999999999999999s, Local time: +0.19999999999999999999s, Ipv4GlobalRouting table

" />
<rt t="0.2" id="55" info="Node: 55, Time: +0.19999999999999999999s, Local time: +0.19999999999999999999s, Ipv4ListRouting table
  Priority: 0 Protocol: ns3::Ipv4StaticRouting
Node: 55, Time: +0.19999999999999999999s, Local time: +0.19999999999999999999s, Ipv4StaticRouting table
Destination     Gateway         Genmask         Flags Metric Ref    Use Iface
127.0.0.0       0.0.0.0         255.0.0.0       U     0      -      -   0

  Priority: -10 Protocol: ns3::Ipv4GlobalRouting
Node: 55, Time: +0.19999999999999999999s, Local time: +0.19999999999999999999s, Ipv4GlobalRouting table

" />
<rt t="0.2" id="56" info="Node: 56, Time: +0.19999999999999999999s, Local time: +0.19999999999999999999s, Ipv4ListRouting table
  Priority: 0 Protocol: ns3::Ipv4StaticRouting
Node: 56, Time: +0.19999999999999999999s, Local time: +0.19999999999999999999s, Ipv4StaticRouting table
Destination     Gateway         Genmask         Flags Metric Ref    Use Iface
127.0.0.0       0.0.0.0         255.0.0.0       U     0      -      -   0

  Priority: -10 Protocol: ns3::Ipv4GlobalRouting
Node: 56, Time: +0.19999999999999999999s, Local time: +0.19999999999999999999s, Ipv4GlobalRouting table

" />
<rt t="0.2" id="57" info="Node: 57, Time: +0.19999999999999999999s, Local time: +0.19999999999999999999s, Ipv4ListRouting table
  Priority: 0 Protocol: ns3::Ipv4StaticRouting
Node: 57, Time: +0.19999999999999999999s, Local time: +0.19999999999999999999s, Ipv4StaticRouting table
Destination     Gateway         Genmask         Flags Metric Ref    Use Iface
127.0.0.0       0.0.0.0         255.0.0.0       U     0      -      -   0

  Priority: -10 Protocol: ns3::Ipv4GlobalRouting
Node: 57, Time: +0.19999999999999999999s, Local time: +0.19999999999999999999s, Ipv4GlobalRouting table

" />
<rt t="0.2" id="58" info="Node: 58, Time: +0.19999999999999999999s, Local time: +0.19999999999999999999s, Ipv4ListRouting table
  Priority: 0 Protocol: ns3::Ipv4StaticRouting
Node: 58, Time: +0.19999999999999999999s, Local time: +0.19999999999999999999s, Ipv4StaticRouting table
Destination     Gateway         Genmask         Flags Metric Ref    Use Iface
127.0.0.0       0.0.0.0         255.0.0.0       U     0      -      -   0

  Priority: -10 Protocol: ns3::Ipv4GlobalRouting
Node: 58, Time: +0.19999999999999999999s, Local time: +0.19999999999999999999s, Ipv4GlobalRouting table

" />
<rt t="0.2" id="59" info="Node: 59, Time: +0.19999999999999999999s, Local time: +0.19999999999999999999s, Ipv4ListRouting table
  Priority: 0 Protocol: ns3::Ipv4StaticRouting
Node: 59, Time: +0.19999999999999999999s, Local time: +0.19999999999999999999s, Ipv4StaticRouting table
Destination     Gateway         Genmask         Flags Metric Ref    Use Iface
127.0.0.0       0.0.0.0         255.0.0.0       U     0      -      -   0

  Priority: -10 Protocol: ns3::Ipv4GlobalRouting
Node: 59, Time: +0.19999999999999999999s, Local time: +0.19999999999999999999s, Ipv4GlobalRouting table

" />
<rt t="0.2" id="60" info="Node: 60, Time: +0.19999999999999999999s, Local time: +0.19999999999999999999s, Ipv4ListRouting table
  Priority: 0 Protocol: ns3::Ipv4StaticRouting
Node: 60, Time: +0.19999999999999999999s, Local time: +0.19999999999999999999s, Ipv4StaticRouting table
Destination     Gateway         Genmask         Flags Metric Ref    Use Iface
127.0.0.0       0.0.0.0         255.0.0.0       U     0      -      -   0

  Priority: -10 Protocol: ns3::Ipv4GlobalRouting
Node: 60, Time: +0.19999999999999999999s, Local time: +0.19999999999999999999s, Ipv4GlobalRouting table

" />
<rt t="0.2" id="61" info="Node: 61, Time: +0.19999999999999999999s, Local time: +0.19999999999999999999s, Ipv4ListRouting table
  Priority: 0 Protocol: ns3::Ipv4StaticRouting
Node: 61, Time: +0.19999999999999999999s, Local time: +0.19999999999999999999s, Ipv4StaticRouting table
Destination     Gateway         Genmask         Flags Metric Ref    Use Iface
127.0.0.0       0.0.0.0         255.0.0.0       U     0      -      -   0

  Priority: -10 Protocol: ns3::Ipv4GlobalRouting
Node: 61, Time: +0.19999999999999999999s, Local time: +0.19999999999999999999s, Ipv4GlobalRouting table

" />
<rt t="0.2" id="62" info="Node: 62, Time: +0.19999999999999999999s, Local time: +0.19999999999999999999s, Ipv4ListRouting table
  Priority: 0 Protocol: ns3::Ipv4StaticRouting
Node: 62, Time: +0.19999999999999999999s, Local time: +0.19999999999999999999s, Ipv4StaticRouting table
Destination     Gateway         Genmask         Flags Metric Ref    Use Iface
127.0.0.0       0.0.0.0         255.0.0.0       U     0      -      -   0

  Priority: -10 Protocol: ns3::Ipv4GlobalRouting
Node: 62, Time: +0.19999999999999999999s, Local time: +0.19999999999999999999s, Ipv4GlobalRouting table

" />
<rt t="0.2" id="63" info="Node: 63, Time: +0.19999999999999999999s, Local time: +0.19999999999999999999s, Ipv4ListRouting table
  Priority: 0 Protocol: ns3::Ipv4StaticRouting
Node: 63, Time: +0.19999999999999999999s, Local time: +0.19999999999999999999s, Ipv4StaticRouting table
Destination     Gateway         Genmask         Flags Metric Ref    Use Iface
127.0.0.0       0.0.0.0         255.0.0.0       U     0      -      -   0

  Priority: -10 Protocol: ns3::Ipv4GlobalRouting
Node: 63, Time: +0.19999999999999999999s, Local time: +0.19999999999999999999s, Ipv4GlobalRouting table

" />
<rt t="0.2" id="64" info="Node: 64, Time: +0.19999999999999999999s, Local time: +0.19999999999999999999s, Ipv4ListRouting table
  Priority: 0 Protocol: ns3::Ipv4StaticRouting
Node: 64, Time: +0.19999999999999999999s, Local time: +0.19999999999999999999s, Ipv4StaticRouting table
Destination     Gateway         Genmask         Flags Metric Ref    Use Iface
127.0.0.0       0.0.0.0         255.0.0.0       U     0      -      -   0

  Priority: -10 Protocol: ns3::Ipv4GlobalRouting
Node: 64, Time: +0.19999999999999999999s, Local time: +0.19999999999999999999s, Ipv4GlobalRouting table

" />
<rt t="0.2" id="65" info="Node: 65, Time: +0.19999999999999999999s, Local time: +0.19999999999999999999s, Ipv4ListRouting table
  Priority: 0 Protocol: ns3::Ipv4StaticRouting
Node: 65, Time: +0.19999999999999999999s, Local time: +0.19999999999999999999s, Ipv4StaticRouting table
Destination     Gateway         Genmask         Flags Metric Ref    Use Iface
127.0.0.0       0.0.0.0         255.0.0.0       U     0      -      -   0

  Priority: -10 Protocol: ns3::Ipv4GlobalRouting
Node: 65, Time: +0.19999999999999999999s, Local time: +0.19999999999999999999s, Ipv4GlobalRouting table

" />
<rt t="0.2" id="66" info="Node: 66, Time: +0.19999999999999999999s, Local time: +0.19999999999999999999s, Ipv4ListRouting table
  Priority: 0 Protocol: ns3::Ipv4StaticRouting
Node: 66, Time: +0.19999999999999999999s, Local time: +0.19999999999999999999s, Ipv4StaticRouting table
Destination     Gateway         Genmask         Flags Metric Ref    Use Iface
127.0.0.0       0.0.0.0         255.0.0.0       U     0      -      -   0

  Priority: -10 Protocol: ns3::Ipv4GlobalRouting
Node: 66, Time: +0.19999999999999999999s, Local time: +0.19999999999999999999s, Ipv4GlobalRouting table

" />
<rt t="0.2" id="67" info="Node: 67, Time: +0.19999999999999999999s, Local time: +0.19999999999999999999s, Ipv4ListRouting table
  Priority: 0 Protocol: ns3::Ipv4StaticRouting
Node: 67, Time: +0.19999999999999999999s, Local time: +0.19999999999999999999s, Ipv4StaticRouting table
Destination     Gateway         Genmask         Flags Metric Ref    Use Iface
127.0.0.0       0.0.0.0         255.0.0.0       U     0      -      -   0

  Priority: -10 Protocol: ns3::Ipv4GlobalRouting
Node: 67, Time: +0.19999999999999999999s, Local time: +0.19999999999999999999s, Ipv4GlobalRouting table

" />
<rt t="0.2" id="68" info="Node: 68, Time: +0.19999999999999999999s, Local time: +0.19999999999999999999s, Ipv4ListRouting table
  Priority: 0 Protocol: ns3::Ipv4StaticRouting
Node: 68, Time: +0.19999999999999999999s, Local time: +0.19999999999999999999s, Ipv4StaticRouting table
Destination     Gateway         Genmask         Flags Metric Ref    Use Iface
127.0.0.0       0.0.0.0         255.0.0.0       U     0      -      -   0

  Priority: -10 Protocol: ns3::Ipv4GlobalRouting
Node: 68, Time: +0.19999999999999999999s, Local time: +0.19999999999999999999s, Ipv4GlobalRouting table

" />
<rt t="0.2" id="69" info="Node: 69, Time: +0.19999999999999999999s, Local time: +0.19999999999999999999s, Ipv4ListRouting table
  Priority: 0 Protocol: ns3::Ipv4StaticRouting
Node: 69, Time: +0.19999999999999999999s, Local time: +0.19999999999999999999s, Ipv4StaticRouting table
Destination     Gateway         Genmask         Flags Metric Ref    Use Iface
127.0.0.0       0.0.0.0         255.0.0.0       U     0      -      -   0

  Priority: -10 Protocol: ns3::Ipv4GlobalRouting
Node: 69, Time: +0.19999999999999999999s, Local time: +0.19999999999999999999s, Ipv4GlobalRouting table

" />
<rt t="0.2" id="70" info="Node: 70, Time: +0.19999999999999999999s, Local time: +0.19999999999999999999s, Ipv4ListRouting table
  Priority: 0 Protocol: ns3::Ipv4StaticRouting
Node: 70, Time: +0.19999999999999999999s, Local time: +0.19999999999999999999s, Ipv4StaticRouting table
Destination     Gateway         Genmask         Flags Metric Ref    Use Iface
127.0.0.0       0.0.0.0         255.0.0.0       U     0      -      -   0

  Priority: -10 Protocol: ns3::Ipv4GlobalRouting
Node: 70, Time: +0.19999999999999999999s, Local time: +0.19999999999999999999s, Ipv4GlobalRouting table

" />
<rt t="0.2" id="71" info="Node: 71, Time: +0.19999999999999999999s, Local time: +0.19999999999999999999s, Ipv4ListRouting table
  Priority: 0 Protocol: ns3::Ipv4StaticRouting
Node: 71, Time: +0.19999999999999999999s, Local time: +0.19999999999999999999s, Ipv4StaticRouting table
Destination     Gateway         Genmask         Flags Metric Ref    Use Iface
127.0.0.0       0.0.0.0         255.0.0.0       U     0      -      -   0

  Priority: -10 Protocol: ns3::Ipv4GlobalRouting
Node: 71, Time: +0.19999999999999999999s, Local time: +0.19999999999999999999s, Ipv4GlobalRouting table

" />
<rt t="0.2" id="72" info="Node: 72, Time: +0.19999999999999999999s, Local time: +0.19999999999999999999s, Ipv4ListRouting table
  Priority: 0 Protocol: ns3::Ipv4StaticRouting
Node: 72, Time: +0.19999999999999999999s, Local time: +0.19999999999999999999s, Ipv4StaticRouting table
Destination     Gateway         Genmask         Flags Metric Ref    Use Iface
127.0.0.0       0.0.0.0         255.0.0.0       U     0      -      -   0

  Priority: -10 Protocol: ns3::Ipv4GlobalRouting
Node: 72, Time: +0.19999999999999999999s, Local time: +0.19999999999999999999s, Ipv4GlobalRouting table

" />
<rt t="0.2" id="73" info="Node: 73, Time: +0.19999999999999999999s, Local time: +0.19999999999999999999s, Ipv4ListRouting table
  Priority: 0 Protocol: ns3::Ipv4StaticRouting
Node: 73, Time: +0.19999999999999999999s, Local time: +0.19999999999999999999s, Ipv4StaticRouting table
Destination     Gateway         Genmask         Flags Metric Ref    Use Iface
127.0.0.0       0.0.0.0         255.0.0.0       U     0      -      -   0

  Priority: -10 Protocol: ns3::Ipv4GlobalRouting
Node: 73, Time: +0.19999999999999999999s, Local time: +0.19999999999999999999s, Ipv4GlobalRouting table

" />
<rt t="0.2" id="74" info="Node: 74, Time: +0.19999999999999999999s, Local time: +0.19999999999999999999s, Ipv4ListRouting table
  Priority: 0 Protocol: ns3::Ipv4StaticRouting
Node: 74, Time: +0.19999999999999999999s, Local time: +0.19999999999999999999s, Ipv4StaticRouting table
Destination     Gateway         Genmask         Flags Metric Ref    Use Iface
127.0.0.0       0.0.0.0         255.0.0.0       U     0      -      -   0

  Priority: -10 Protocol: ns3::Ipv4GlobalRouting
Node: 74, Time: +0.19999999999999999999s, Local time: +0.19999999999999999999s, Ipv4GlobalRouting table

" />
<rt t="0.2" id="75" info="Node: 75, Time: +0.19999999999999999999s, Local time: +0.19999999999999999999s, Ipv4ListRouting table
  Priority: 0 Protocol: ns3::Ipv4StaticRouting
Node: 75, Time: +0.19999999999999999999s, Local time: +0.19999999999999999999s, Ipv4StaticRouting table
Destination     Gateway         Genmask         Flags Metric Ref    Use Iface
127.0.0.0       0.0.0.0         255.0.0.0       U     0      -      -   0

  Priority: -10 Protocol: ns3::Ipv4GlobalRouting
Node: 75, Time: +0.19999999999999999999s, Local time: +0.19999999999999999999s, Ipv4GlobalRouting table

" />
<rt t="0.2" id="76" info="Node: 76, Time: +0.19999999999999999999s, Local time: +0.19999999999999999999s, Ipv4ListRouting table
  Priority: 0 Protocol: ns3::Ipv4StaticRouting
Node: 76, Time: +0.19999999999999999999s, Local time: +0.19999999999999999999s, Ipv4StaticRouting table
Destination     Gateway         Genmask         Flags Metric Ref    Use Iface
127.0.0.0       0.0.0.0         255.0.0.0       U     0      -      -   0

  Priority: -10 Protocol: ns3::Ipv4GlobalRouting
Node: 76, Time: +0.19999999999999999999s, Local time: +0.19999999999999999999s, Ipv4GlobalRouting table

" />
<rt t="0.2" id="77" info="Node: 77, Time: +0.19999999999999999999s, Local time: +0.19999999999999999999s, Ipv4ListRouting table
  Priority: 0 Protocol: ns3::Ipv4StaticRouting
Node: 77, Time: +0.19999999999999999999s, Local time: +0.19999999999999999999s, Ipv4StaticRouting table
Destination     Gateway         Genmask         Flags Metric Ref    Use Iface
127.0.0.0       0.0.0.0         255.0.0.0       U     0      -      -   0

  Priority: -10 Protocol: ns3::Ipv4GlobalRouting
Node: 77, Time: +0.19999999999999999999s, Local time: +0.19999999999999999999s, Ipv4GlobalRouting table

" />
<rt t="0.2" id="78" info="Node: 78, Time: +0.19999999999999999999s, Local time: +0.19999999999999999999s, Ipv4ListRouting table
  Priority: 0 Protocol: ns3::Ipv4StaticRouting
Node: 78, Time: +0.19999999999999999999s, Local time: +0.19999999999999999999s, Ipv4StaticRouting table
Destination     Gateway         Genmask         Flags Metric Ref    Use Iface
127.0.0.0       0.0.0.0         255.0.0.0       U     0      -      -   0

  Priority: -10 Protocol: ns3::Ipv4GlobalRouting
Node: 78, Time: +0.19999999999999999999s, Local time: +0.19999999999999999999s, Ipv4GlobalRouting table

" />
<rt t="0.2" id="79" info="Node: 79, Time: +0.19999999999999999999s, Local time: +0.19999999999999999999s, Ipv4ListRouting table
  Priority: 0 Protocol: ns3::Ipv4StaticRouting
Node: 79, Time: +0.19999999999999999999s, Local time: +0.19999999999999999999s, Ipv4StaticRouting table
Destination     Gateway         Genmask         Flags Metric Ref    Use Iface
127.0.0.0       0.0.0.0         255.0.0.0       U     0      -      -   0

  Priority: -10 Protocol: ns3::Ipv4GlobalRouting
Node: 79, Time: +0.19999999999999999999s, Local time: +0.19999999999999999999s, Ipv4GlobalRouting table

" />
<rt t="0.2" id="80" info="Node: 80, Time: +0.19999999999999999999s, Local time: +0.19999999999999999999s, Ipv4ListRouting table
  Priority: 0 Protocol: ns3::Ipv4StaticRouting
Node: 80, Time: +0.19999999999999999999s, Local time: +0.19999999999999999999s, Ipv4StaticRouting table
Destination     Gateway         Genmask         Flags Metric Ref    Use Iface
127.0.0.0       0.0.0.0         255.0.0.0       U     0      -      -   0

  Priority: -10 Protocol: ns3::Ipv4GlobalRouting
Node: 80, Time: +0.19999999999999999999s, Local time: +0.19999999999999999999s, Ipv4GlobalRouting table

" />
<rt t="0.2" id="81" info="Node: 81, Time: +0.19999999999999999999s, Local time: +0.19999999999999999999s, Ipv4ListRouting table
  Priority: 0 Protocol: ns3::Ipv4StaticRouting
Node: 81, Time: +0.19999999999999999999s, Local time: +0.19999999999999999999s, Ipv4StaticRouting table
Destination     Gateway         Genmask         Flags Metric Ref    Use Iface
127.0.0.0       0.0.0.0         255.0.0.0       U     0      -      -   0

  Priority: -10 Protocol: ns3::Ipv4GlobalRouting
Node: 81, Time: +0.19999999999999999999s, Local time: +0.19999999999999999999s, Ipv4GlobalRouting table

" />
<rt t="0.2" id="82" info="Node: 82, Time: +0.19999999999999999999s, Local time: +0.19999999999999999999s, Ipv4ListRouting table
  Priority: 0 Protocol: ns3::Ipv4StaticRouting
Node: 82, Time: +0.19999999999999999999s, Local time: +0.19999999999999999999s, Ipv4StaticRouting table
Destination     Gateway         Genmask         Flags Metric Ref    Use Iface
127.0.0.0       0.0.0.0         255.0.0.0       U     0      -      -   0

  Priority: -10 Protocol: ns3::Ipv4GlobalRouting
Node: 82, Time: +0.19999999999999999999s, Local time: +0.19999999999999999999s, Ipv4GlobalRouting table

" />
<rt t="0.2" id="83" info="Node: 83, Time: +0.19999999999999999999s, Local time: +0.19999999999999999999s, Ipv4ListRouting table
  Priority: 0 Protocol: ns3::Ipv4StaticRouting
Node: 83, Time: +0.19999999999999999999s, Local time: +0.19999999999999999999s, Ipv4StaticRouting table
Destination     Gateway         Genmask         Flags Metric Ref    Use Iface
127.0.0.0       0.0.0.0         255.0.0.0       U     0      -      -   0

  Priority: -10 Protocol: ns3::Ipv4GlobalRouting
Node: 83, Time: +0.19999999999999999999s, Local time: +0.19999999999999999999s, Ipv4GlobalRouting table

" />
<rt t="0.2" id="84" info="Node: 84, Time: +0.19999999999999999999s, Local time: +0.19999999999999999999s, Ipv4ListRouting table
  Priority: 0 Protocol: ns3::Ipv4StaticRouting
Node: 84, Time: +0.19999999999999999999s, Local time: +0.19999999999999999999s, Ipv4StaticRouting table
Destination     Gateway         Genmask         Flags Metric Ref    Use Iface
127.0.0.0       0.0.0.0         255.0.0.0       U     0      -      -   0

  Priority: -10 Protocol: ns3::Ipv4GlobalRouting
Node: 84, Time: +0.19999999999999999999s, Local time: +0.19999999999999999999s, Ipv4GlobalRouting table

" />
<rt t="0.2" id="85" info="Node: 85, Time: +0.19999999999999999999s, Local time: +0.19999999999999999999s, Ipv4ListRouting table
  Priority: 0 Protocol: ns3::Ipv4StaticRouting
Node: 85, Time: +0.19999999999999999999s, Local time: +0.19999999999999999999s, Ipv4StaticRouting table
Destination     Gateway         Genmask         Flags Metric Ref    Use Iface
127.0.0.0       0.0.0.0         255.0.0.0       U     0      -      -   0

  Priority: -10 Protocol: ns3::Ipv4GlobalRouting
Node: 85, Time: +0.19999999999999999999s, Local time: +0.19999999999999999999s, Ipv4GlobalRouting table

" />
<rt t="0.2" id="86" info="Node: 86, Time: +0.19999999999999999999s, Local time: +0.19999999999999999999s, Ipv4ListRouting table
  Priority: 0 Protocol: ns3::Ipv4StaticRouting
Node: 86, Time: +0.19999999999999999999s, Local time: +0.19999999999999999999s, Ipv4StaticRouting table
Destination     Gateway         Genmask         Flags Metric Ref    Use Iface
127.0.0.0       0.0.0.0         255.0.0.0       U     0      -      -   0

  Priority: -10 Protocol: ns3::Ipv4GlobalRouting
Node: 86, Time: +0.19999999999999999999s, Local time: +0.19999999999999999999s, Ipv4GlobalRouting table

" />
<rt t="0.2" id="87" info="Node: 87, Time: +0.19999999999999999999s, Local time: +0.19999999999999999999s, Ipv4ListRouting table
  Priority: 0 Protocol: ns3::Ipv4StaticRouting
Node: 87, Time: +0.19999999999999999999s, Local time: +0.19999999999999999999s, Ipv4StaticRouting table
Destination     Gateway         Genmask         Flags Metric Ref    Use Iface
127.0.0.0       0.0.0.0         255.0.0.0       U     0      -      -   0

  Priority: -10 Protocol: ns3::Ipv4GlobalRouting
Node: 87, Time: +0.19999999999999999999s, Local time: +0.19999999999999999999s, Ipv4GlobalRouting table

" />
<rt t="0.2" id="88" info="Node: 88, Time: +0.19999999999999999999s, Local time: +0.19999999999999999999s, Ipv4ListRouting table
  Priority: 0 Protocol: ns3::Ipv4StaticRouting
Node: 88, Time: +0.19999999999999999999s, Local time: +0.19999999999999999999s, Ipv4StaticRouting table
Destination     Gateway         Genmask         Flags Metric Ref    Use Iface
127.0.0.0       0.0.0.0         255.0.0.0       U     0      -      -   0

  Priority: -10 Protocol: ns3::Ipv4GlobalRouting
Node: 88, Time: +0.19999999999999999999s, Local time: +0.19999999999999999999s, Ipv4GlobalRouting table

" />
<rt t="0.2" id="89" info="Node: 89, Time: +0.19999999999999999999s, Local time: +0.19999999999999999999s, Ipv4ListRouting table
  Priority: 0 Protocol: ns3::Ipv4StaticRouting
Node: 89, Time: +0.19999999999999999999s, Local time: +0.19999999999999999999s, Ipv4StaticRouting table
Destination     Gateway         Genmask         Flags Metric Ref    Use Iface
127.0.0.0       0.0.0.0         255.0.0.0       U     0      -      -   0

  Priority: -10 Protocol: ns3::Ipv4GlobalRouting
Node: 89, Time: +0.19999999999999999999s, Local time: +0.19999999999999999999s, Ipv4GlobalRouting table

" />
<rt t="0.2" id="90" info="Node: 90, Time: +0.19999999999999999999s, Local time: +0.19999999999999999999s, Ipv4ListRouting table
  Priority: 0 Protocol: ns3::Ipv4StaticRouting
Node: 90, Time: +0.19999999999999999999s, Local time: +0.19999999999999999999s, Ipv4StaticRouting table
Destination     Gateway         Genmask         Flags Metric Ref    Use Iface
127.0.0.0       0.0.0.0         255.0.0.0       U     0      -      -   0

  Priority: -10 Protocol: ns3::Ipv4GlobalRouting
Node: 90, Time: +0.19999999999999999999s, Local time: +0.19999999999999999999s, Ipv4GlobalRouting table

" />
<rt t="0.2" id="91" info="Node: 91, Time: +0.19999999999999999999s, Local time: +0.19999999999999999999s, Ipv4ListRouting table
  Priority: 0 Protocol: ns3::Ipv4StaticRouting
Node: 91, Time: +0.19999999999999999999s, Local time: +0.19999999999999999999s, Ipv4StaticRouting table
Destination     Gateway         Genmask         Flags Metric Ref    Use Iface
127.0.0.0       0.0.0.0         255.0.0.0       U     0      -      -   0

  Priority: -10 Protocol: ns3::Ipv4GlobalRouting
Node: 91, Time: +0.19999999999999999999s, Local time: +0.19999999999999999999s, Ipv4GlobalRouting table

" />
<rt t="0.2" id="92" info="Node: 92, Time: +0.19999999999999999999s, Local time: +0.19999999999999999999s, Ipv4ListRouting table
  Priority: 0 Protocol: ns3::Ipv4StaticRouting
Node: 92, Time: +0.19999999999999999999s, Local time: +0.19999999999999999999s, Ipv4StaticRouting table
Destination     Gateway         Genmask         Flags Metric Ref    Use Iface
127.0.0.0       0.0.0.0         255.0.0.0       U     0      -      -   0

  Priority: -10 Protocol: ns3::Ipv4GlobalRouting
Node: 92, Time: +0.19999999999999999999s, Local time: +0.19999999999999999999s, Ipv4GlobalRouting table

" />
<rt t="0.2" id="93" info="Node: 93, Time: +0.19999999999999999999s, Local time: +0.19999999999999999999s, Ipv4ListRouting table
  Priority: 0 Protocol: ns3::Ipv4StaticRouting
Node: 93, Time: +0.19999999999999999999s, Local time: +0.19999999999999999999s, Ipv4StaticRouting table
Destination     Gateway         Genmask         Flags Metric Ref    Use Iface
127.0.0.0       0.0.0.0         255.0.0.0       U     0      -      -   0

  Priority: -10 Protocol: ns3::Ipv4GlobalRouting
Node: 93, Time: +0.19999999999999999999s, Local time: +0.19999999999999999999s, Ipv4GlobalRouting table

" />
<rt t="0.2" id="94" info="Node: 94, Time: +0.19999999999999999999s, Local time: +0.19999999999999999999s, Ipv4ListRouting table
  Priority: 0 Protocol: ns3::Ipv4StaticRouting
Node: 94, Time: +0.19999999999999999999s, Local time: +0.19999999999999999999s, Ipv4StaticRouting table
Destination     Gateway         Genmask         Flags Metric Ref    Use Iface
127.0.0.0       0.0.0.0         255.0.0.0       U     0      -      -   0

  Priority: -10 Protocol: ns3::Ipv4GlobalRouting
Node: 94, Time: +0.19999999999999999999s, Local time: +0.19999999999999999999s, Ipv4GlobalRouting table

" />
<rt t="0.2" id="95" info="Node: 95, Time: +0.19999999999999999999s, Local time: +0.19999999999999999999s, Ipv4ListRouting table
  Priority: 0 Protocol: ns3::Ipv4StaticRouting
Node: 95, Time: +0.19999999999999999999s, Local time: +0.19999999999999999999s, Ipv4StaticRouting table
Destination     Gateway         Genmask         Flags Metric Ref    Use Iface
127.0.0.0       0.0.0.0         255.0.0.0       U     0      -      -   0

  Priority: -10 Protocol: ns3::Ipv4GlobalRouting
Node: 95, Time: +0.19999999999999999999s, Local time: +0.19999999999999999999s, Ipv4GlobalRouting table

" />
<rt t="0.2" id="96" info="Node: 96, Time: +0.19999999999999999999s, Local time: +0.19999999999999999999s, Ipv4ListRouting table
  Priority: 0 Protocol: ns3::Ipv4StaticRouting
Node: 96, Time: +0.19999999999999999999s, Local time: +0.19999999999999999999s, Ipv4StaticRouting table
Destination     Gateway         Genmask         Flags Metric Ref    Use Iface
127.0.0.0       0.0.0.0         255.0.0.0       U     0      -      -   0

  Priority: -10 Protocol: ns3::Ipv4GlobalRouting
Node: 96, Time: +0.19999999999999999999s, Local time: +0.19999999999999999999s, Ipv4GlobalRouting table

" />
<rt t="0.2" id="97" info="Node: 97, Time: +0.19999999999999999999s, Local time: +0.19999999999999999999s, Ipv4ListRouting table
  Priority: 0 Protocol: ns3::Ipv4StaticRouting
Node: 97, Time: +0.19999999999999999999s, Local time: +0.19999999999999999999s, Ipv4StaticRouting table
Destination     Gateway         Genmask         Flags Metric Ref    Use Iface
127.0.0.0       0.0.0.0         255.0.0.0       U     0      -      -   0

  Priority: -10 Protocol: ns3::Ipv4GlobalRouting
Node: 97, Time: +0.19999999999999999999s, Local time: +0.19999999999999999999s, Ipv4GlobalRouting table

" />
<rt t="0.2" id="98" info="Node: 98, Time: +0.19999999999999999999s, Local time: +0.19999999999999999999s, Ipv4ListRouting table
  Priority: 0 Protocol: ns3::Ipv4StaticRouting
Node: 98, Time: +0.19999999999999999999s, Local time: +0.19999999999999999999s, Ipv4StaticRouting table
Destination     Gateway         Genmask         Flags Metric Ref    Use Iface
127.0.0.0       0.0.0.0         255.0.0.0       U     0      -      -   0

  Priority: -10 Protocol: ns3::Ipv4GlobalRouting
Node: 98, Time: +0.19999999999999999999s, Local time: +0.19999999999999999999s, Ipv4GlobalRouting table

" />
<rt t="0.2" id="99" info="Node: 99, Time: +0.19999999999999999999s, Local time: +0.19999999999999999999s, Ipv4ListRouting table
  Priority: 0 Protocol: ns3::Ipv4StaticRouting
Node: 99, Time: +0.19999999999999999999s, Local time: +0.19999999999999999999s, Ipv4StaticRouting table
Destination     Gateway         Genmask         Flags Metric Ref    Use Iface
127.0.0.0       0.0.0.0         255.0.0.0       U     0      -      -   0

  Priority: -10 Protocol: ns3::Ipv4GlobalRouting
Node: 99, Time: +0.19999999999999999999s, Local time: +0.19999999999999999999s, Ipv4GlobalRouting table

" />
<rt t="0.2" id="100" info="Node: 100, Time: +0.19999999999999999999s, Local time: +0.19999999999999999999s, Ipv4ListRouting table
  Priority: 0 Protocol: ns3::Ipv4StaticRouting
Node: 100, Time: +0.19999999999999999999s, Local time: +0.19999999999999999999s, Ipv4StaticRouting table
Destination     Gateway         Genmask         Flags Metric Ref    Use Iface
127.0.0.0       0.0.0.0         255.0.0.0       U     0      -      -   0

  Priority: -10 Protocol: ns3::Ipv4GlobalRouting
Node: 100, Time: +0.19999999999999999999s, Local time: +0.19999999999999999999s, Ipv4GlobalRouting table

" />
<rt t="0.2" id="101" info="Node: 101, Time: +0.19999999999999999999s, Local time: +0.19999999999999999999s, Ipv4ListRouting table
  Priority: 0 Protocol: ns3::Ipv4StaticRouting
Node: 101, Time: +0.19999999999999999999s, Local time: +0.19999999999999999999s, Ipv4StaticRouting table
Destination     Gateway         Genmask         Flags Metric Ref    Use Iface
127.0.0.0       0.0.0.0         255.0.0.0       U     0      -      -   0

  Priority: -10 Protocol: ns3::Ipv4GlobalRouting
Node: 101, Time: +0.19999999999999999999s, Local time: +0.19999999999999999999s, Ipv4GlobalRouting table

" />
<rt t="0.2" id="102" info="Node: 102, Time: +0.19999999999999999999s, Local time: +0.19999999999999999999s, Ipv4ListRouting table
  Priority: 0 Protocol: ns3::Ipv4StaticRouting
Node: 102, Time: +0.19999999999999999999s, Local time: +0.19999999999999999999s, Ipv4StaticRouting table
Destination     Gateway         Genmask         Flags Metric Ref    Use Iface
127.0.0.0       0.0.0.0         255.0.0.0       U     0      -      -   0

  Priority: -10 Protocol: ns3::Ipv4GlobalRouting
Node: 102, Time: +0.19999999999999999999s, Local time: +0.19999999999999999999s, Ipv4GlobalRouting table

" />
<rt t="0.2" id="103" info="Node: 103, Time: +0.19999999999999999999s, Local time: +0.19999999999999999999s, Ipv4ListRouting table
  Priority: 0 Protocol: ns3::Ipv4StaticRouting
Node: 103, Time: +0.19999999999999999999s, Local time: +0.19999999999999999999s, Ipv4StaticRouting table
Destination     Gateway         Genmask         Flags Metric Ref    Use Iface
127.0.0.0       0.0.0.0         255.0.0.0       U     0      -      -   0

  Priority: -10 Protocol: ns3::Ipv4GlobalRouting
Node: 103, Time: +0.19999999999999999999s, Local time: +0.19999999999999999999s, Ipv4GlobalRouting table

" />
<rt t="0.2" id="104" info="Node: 104, Time: +0.19999999999999999999s, Local time: +0.19999999999999999999s, Ipv4ListRouting table
  Priority: 0 Protocol: ns3::Ipv4StaticRouting
Node: 104, Time: +0.19999999999999999999s, Local time: +0.19999999999999999999s, Ipv4StaticRouting table
Destination     Gateway         Genmask         Flags Metric Ref    Use Iface
127.0.0.0       0.0.0.0         255.0.0.0       U     0      -      -   0

  Priority: -10 Protocol: ns3::Ipv4GlobalRouting
Node: 104, Time: +0.19999999999999999999s, Local time: +0.19999999999999999999s, Ipv4GlobalRouting table

" />
<rt t="0.2" id="105" info="Node: 105, Time: +0.19999999999999999999s, Local time: +0.19999999999999999999s, Ipv4ListRouting table
  Priority: 0 Protocol: ns3::Ipv4StaticRouting
Node: 105, Time: +0.19999999999999999999s, Local time: +0.19999999999999999999s, Ipv4StaticRouting table
Destination     Gateway         Genmask         Flags Metric Ref    Use Iface
127.0.0.0       0.0.0.0         255.0.0.0       U     0      -      -   0

  Priority: -10 Protocol: ns3::Ipv4GlobalRouting
Node: 105, Time: +0.19999999999999999999s, Local time: +0.19999999999999999999s, Ipv4GlobalRouting table

" />
<rt t="0.2" id="106" info="Node: 106, Time: +0.19999999999999999999s, Local time: +0.19999999999999999999s, Ipv4ListRouting table
  Priority: 0 Protocol: ns3::Ipv4StaticRouting
Node: 106, Time: +0.19999999999999999999s, Local time: +0.19999999999999999999s, Ipv4StaticRouting table
Destination     Gateway         Genmask         Flags Metric Ref    Use Iface
127.0.0.0       0.0.0.0         255.0.0.0       U     0      -      -   0

  Priority: -10 Protocol: ns3::Ipv4GlobalRouting
Node: 106, Time: +0.19999999999999999999s, Local time: +0.19999999999999999999s, Ipv4GlobalRouting table

" />
<rt t="0.2" id="107" info="Node: 107, Time: +0.19999999999999999999s, Local time: +0.19999999999999999999s, Ipv4ListRouting table
  Priority: 0 Protocol: ns3::Ipv4StaticRouting
Node: 107, Time: +0.19999999999999999999s, Local time: +0.19999999999999999999s, Ipv4StaticRouting table
Destination     Gateway         Genmask         Flags Metric Ref    Use Iface
127.0.0.0       0.0.0.0         255.0.0.0       U     0      -      -   0

  Priority: -10 Protocol: ns3::Ipv4GlobalRouting
Node: 107, Time: +0.19999999999999999999s, Local time: +0.19999999999999999999s, Ipv4GlobalRouting table

" />
<rt t="0.2" id="108" info="Node: 108, Time: +0.19999999999999999999s, Local time: +0.19999999999999999999s, Ipv4ListRouting table
  Priority: 0 Protocol: ns3::Ipv4StaticRouting
Node: 108, Time: +0.19999999999999999999s, Local time: +0.19999999999999999999s, Ipv4StaticRouting table
Destination     Gateway         Genmask         Flags Metric Ref    Use Iface
127.0.0.0       0.0.0.0         255.0.0.0       U     0      -      -   0

  Priority: -10 Protocol: ns3::Ipv4GlobalRouting
Node: 108, Time: +0.19999999999999999999s, Local time: +0.19999999999999999999s, Ipv4GlobalRouting table

" />
<rt t="0.2" id="109" info="Node: 109, Time: +0.19999999999999999999s, Local time: +0.19999999999999999999s, Ipv4ListRouting table
  Priority: 0 Protocol: ns3::Ipv4StaticRouting
Node: 109, Time: +0.19999999999999999999s, Local time: +0.19999999999999999999s, Ipv4StaticRouting table
Destination     Gateway         Genmask         Flags Metric Ref    Use Iface
127.0.0.0       0.0.0.0         255.0.0.0       U     0      -      -   0

  Priority: -10 Protocol: ns3::Ipv4GlobalRouting
Node: 109, Time: +0.19999999999999999999s, Local time: +0.19999999999999999999s, Ipv4GlobalRouting table

" />
<rt t="0.3" id="0" info="Node: 0, Time: +0.29999999999999999996s, Local time: +0.29999999999999999996s, Ipv4ListRouting table
  Priority: 0 Protocol: ns3::Ipv4StaticRouting
Node: 0, Time: +0.29999999999999999996s, Local time: +0.29999999999999999996s, Ipv4StaticRouting table
Destination     Gateway         Genmask         Flags Metric Ref    Use Iface
127.0.0.0       0.0.0.0         255.0.0.0       U     0      -      -   0

  Priority: -10 Protocol: ns3::Ipv4GlobalRouting
Node: 0, Time: +0.29999999999999999996s, Local time: +0.29999999999999999996s, Ipv4GlobalRouting table

" />
<rt t="0.3" id="1" info="Node: 1, Time: +0.29999999999999999996s, Local time: +0.29999999999999999996s, Ipv4ListRouting table
  Priority: 0 Protocol: ns3::Ipv4StaticRouting
Node: 1, Time: +0.29999999999999999996s, Local time: +0.29999999999999999996s, Ipv4StaticRouting table
Destination     Gateway         Genmask         Flags Metric Ref    Use Iface
127.0.0.0       0.0.0.0         255.0.0.0       U     0      -      -   0

  Priority: -10 Protocol: ns3::Ipv4GlobalRouting
Node: 1, Time: +0.29999999999999999996s, Local time: +0.29999999999999999996s, Ipv4GlobalRouting table

" />
<rt t="0.3" id="2" info="Node: 2, Time: +0.29999999999999999996s, Local time: +0.29999999999999999996s, Ipv4ListRouting table
  Priority: 0 Protocol: ns3::Ipv4StaticRouting
Node: 2, Time: +0.29999999999999999996s, Local time: +0.29999999999999999996s, Ipv4StaticRouting table
Destination     Gateway         Genmask         Flags Metric Ref    Use Iface
127.0.0.0       0.0.0.0         255.0.0.0       U     0      -      -   0

  Priority: -10 Protocol: ns3::Ipv4GlobalRouting
Node: 2, Time: +0.29999999999999999996s, Local time: +0.29999999999999999996s, Ipv4GlobalRouting table

" />
<rt t="0.3" id="3" info="Node: 3, Time: +0.29999999999999999996s, Local time: +0.29999999999999999996s, Ipv4ListRouting table
  Priority: 0 Protocol: ns3::Ipv4StaticRouting
Node: 3, Time: +0.29999999999999999996s, Local time: +0.29999999999999999996s, Ipv4StaticRouting table
Destination     Gateway         Genmask         Flags Metric Ref    Use Iface
127.0.0.0       0.0.0.0         255.0.0.0       U     0      -      -   0

  Priority: -10 Protocol: ns3::Ipv4GlobalRouting
Node: 3, Time: +0.29999999999999999996s, Local time: +0.29999999999999999996s, Ipv4GlobalRouting table

" />
<rt t="0.3" id="4" info="Node: 4, Time: +0.29999999999999999996s, Local time: +0.29999999999999999996s, Ipv4ListRouting table
  Priority: 0 Protocol: ns3::Ipv4StaticRouting
Node: 4, Time: +0.29999999999999999996s, Local time: +0.29999999999999999996s, Ipv4StaticRouting table
Destination     Gateway         Genmask         Flags Metric Ref    Use Iface
127.0.0.0       0.0.0.0         255.0.0.0       U     0      -      -   0

  Priority: -10 Protocol: ns3::Ipv4GlobalRouting
Node: 4, Time: +0.29999999999999999996s, Local time: +0.29999999999999999996s, Ipv4GlobalRouting table

" />
<rt t="0.3" id="5" info="Node: 5, Time: +0.29999999999999999996s, Local time: +0.29999999999999999996s, Ipv4ListRouting table
  Priority: 0 Protocol: ns3::Ipv4StaticRouting
Node: 5, Time: +0.29999999999999999996s, Local time: +0.29999999999999999996s, Ipv4StaticRouting table
Destination     Gateway         Genmask         Flags Metric Ref    Use Iface
127.0.0.0       0.0.0.0         255.0.0.0       U     0      -      -   0

  Priority: -10 Protocol: ns3::Ipv4GlobalRouting
Node: 5, Time: +0.29999999999999999996s, Local time: +0.29999999999999999996s, Ipv4GlobalRouting table

" />
<rt t="0.3" id="6" info="Node: 6, Time: +0.29999999999999999996s, Local time: +0.29999999999999999996s, Ipv4ListRouting table
  Priority: 0 Protocol: ns3::Ipv4StaticRouting
Node: 6, Time: +0.29999999999999999996s, Local time: +0.29999999999999999996s, Ipv4StaticRouting table
Destination     Gateway         Genmask         Flags Metric Ref    Use Iface
127.0.0.0       0.0.0.0         255.0.0.0       U     0      -      -   0

  Priority: -10 Protocol: ns3::Ipv4GlobalRouting
Node: 6, Time: +0.29999999999999999996s, Local time: +0.29999999999999999996s, Ipv4GlobalRouting table

" />
<rt t="0.3" id="7" info="Node: 7, Time: +0.29999999999999999996s, Local time: +0.29999999999999999996s, Ipv4ListRouting table
  Priority: 0 Protocol: ns3::Ipv4StaticRouting
Node: 7, Time: +0.29999999999999999996s, Local time: +0.29999999999999999996s, Ipv4StaticRouting table
Destination     Gateway         Genmask         Flags Metric Ref    Use Iface
127.0.0.0       0.0.0.0         255.0.0.0       U     0      -      -   0

  Priority: -10 Protocol: ns3::Ipv4GlobalRouting
Node: 7, Time: +0.29999999999999999996s, Local time: +0.29999999999999999996s, Ipv4GlobalRouting table

" />
<rt t="0.3" id="8" info="Node: 8, Time: +0.29999999999999999996s, Local time: +0.29999999999999999996s, Ipv4ListRouting table
  Priority: 0 Protocol: ns3::Ipv4StaticRouting
Node: 8, Time: +0.29999999999999999996s, Local time: +0.29999999999999999996s, Ipv4StaticRouting table
Destination     Gateway         Genmask         Flags Metric Ref    Use Iface
127.0.0.0       0.0.0.0         255.0.0.0       U     0      -      -   0

  Priority: -10 Protocol: ns3::Ipv4GlobalRouting
Node: 8, Time: +0.29999999999999999996s, Local time: +0.29999999999999999996s, Ipv4GlobalRouting table

" />
<rt t="0.3" id="9" info="Node: 9, Time: +0.29999999999999999996s, Local time: +0.29999999999999999996s, Ipv4ListRouting table
  Priority: 0 Protocol: ns3::Ipv4StaticRouting
Node: 9, Time: +0.29999999999999999996s, Local time: +0.29999999999999999996s, Ipv4StaticRouting table
Destination     Gateway         Genmask         Flags Metric Ref    Use Iface
127.0.0.0       0.0.0.0         255.0.0.0       U     0      -      -   0

  Priority: -10 Protocol: ns3::Ipv4GlobalRouting
Node: 9, Time: +0.29999999999999999996s, Local time: +0.29999999999999999996s, Ipv4GlobalRouting table

" />
<rt t="0.3" id="10" info="Node: 10, Time: +0.29999999999999999996s, Local time: +0.29999999999999999996s, Ipv4ListRouting table
  Priority: 0 Protocol: ns3::Ipv4StaticRouting
Node: 10, Time: +0.29999999999999999996s, Local time: +0.29999999999999999996s, Ipv4StaticRouting table
Destination     Gateway         Genmask         Flags Metric Ref    Use Iface
127.0.0.0       0.0.0.0         255.0.0.0       U     0      -      -   0

  Priority: -10 Protocol: ns3::Ipv4GlobalRouting
Node: 10, Time: +0.29999999999999999996s, Local time: +0.29999999999999999996s, Ipv4GlobalRouting table

" />
<rt t="0.3" id="11" info="Node: 11, Time: +0.29999999999999999996s, Local time: +0.29999999999999999996s, Ipv4ListRouting table
  Priority: 0 Protocol: ns3::Ipv4StaticRouting
Node: 11, Time: +0.29999999999999999996s, Local time: +0.29999999999999999996s, Ipv4StaticRouting table
Destination     Gateway         Genmask         Flags Metric Ref    Use Iface
127.0.0.0       0.0.0.0         255.0.0.0       U     0      -      -   0

  Priority: -10 Protocol: ns3::Ipv4GlobalRouting
Node: 11, Time: +0.29999999999999999996s, Local time: +0.29999999999999999996s, Ipv4GlobalRouting table

" />
<rt t="0.3" id="12" info="Node: 12, Time: +0.29999999999999999996s, Local time: +0.29999999999999999996s, Ipv4ListRouting table
  Priority: 0 Protocol: ns3::Ipv4StaticRouting
Node: 12, Time: +0.29999999999999999996s, Local time: +0.29999999999999999996s, Ipv4StaticRouting table
Destination     Gateway         Genmask         Flags Metric Ref    Use Iface
127.0.0.0       0.0.0.0         255.0.0.0       U     0      -      -   0

  Priority: -10 Protocol: ns3::Ipv4GlobalRouting
Node: 12, Time: +0.29999999999999999996s, Local time: +0.29999999999999999996s, Ipv4GlobalRouting table

" />
<rt t="0.3" id="13" info="Node: 13, Time: +0.29999999999999999996s, Local time: +0.29999999999999999996s, Ipv4ListRouting table
  Priority: 0 Protocol: ns3::Ipv4StaticRouting
Node: 13, Time: +0.29999999999999999996s, Local time: +0.29999999999999999996s, Ipv4StaticRouting table
Destination     Gateway         Genmask         Flags Metric Ref    Use Iface
127.0.0.0       0.0.0.0         255.0.0.0       U     0      -      -   0

  Priority: -10 Protocol: ns3::Ipv4GlobalRouting
Node: 13, Time: +0.29999999999999999996s, Local time: +0.29999999999999999996s, Ipv4GlobalRouting table

" />
<rt t="0.3" id="14" info="Node: 14, Time: +0.29999999999999999996s, Local time: +0.29999999999999999996s, Ipv4ListRouting table
  Priority: 0 Protocol: ns3::Ipv4StaticRouting
Node: 14, Time: +0.29999999999999999996s, Local time: +0.29999999999999999996s, Ipv4StaticRouting table
Destination     Gateway         Genmask         Flags Metric Ref    Use Iface
127.0.0.0       0.0.0.0         255.0.0.0       U     0      -      -   0

  Priority: -10 Protocol: ns3::Ipv4GlobalRouting
Node: 14, Time: +0.29999999999999999996s, Local time: +0.29999999999999999996s, Ipv4GlobalRouting table

" />
<rt t="0.3" id="15" info="Node: 15, Time: +0.29999999999999999996s, Local time: +0.29999999999999999996s, Ipv4ListRouting table
  Priority: 0 Protocol: ns3::Ipv4StaticRouting
Node: 15, Time: +0.29999999999999999996s, Local time: +0.29999999999999999996s, Ipv4StaticRouting table
Destination     Gateway         Genmask         Flags Metric Ref    Use Iface
127.0.0.0       0.0.0.0         255.0.0.0       U     0      -      -   0

  Priority: -10 Protocol: ns3::Ipv4GlobalRouting
Node: 15, Time: +0.29999999999999999996s, Local time: +0.29999999999999999996s, Ipv4GlobalRouting table

" />
<rt t="0.3" id="16" info="Node: 16, Time: +0.29999999999999999996s, Local time: +0.29999999999999999996s, Ipv4ListRouting table
  Priority: 0 Protocol: ns3::Ipv4StaticRouting
Node: 16, Time: +0.29999999999999999996s, Local time: +0.29999999999999999996s, Ipv4StaticRouting table
Destination     Gateway         Genmask         Flags Metric Ref    Use Iface
127.0.0.0       0.0.0.0         255.0.0.0       U     0      -      -   0

  Priority: -10 Protocol: ns3::Ipv4GlobalRouting
Node: 16, Time: +0.29999999999999999996s, Local time: +0.29999999999999999996s, Ipv4GlobalRouting table

" />
<rt t="0.3" id="17" info="Node: 17, Time: +0.29999999999999999996s, Local time: +0.29999999999999999996s, Ipv4ListRouting table
  Priority: 0 Protocol: ns3::Ipv4StaticRouting
Node: 17, Time: +0.29999999999999999996s, Local time: +0.29999999999999999996s, Ipv4StaticRouting table
Destination     Gateway         Genmask         Flags Metric Ref    Use Iface
127.0.0.0       0.0.0.0         255.0.0.0       U     0      -      -   0

  Priority: -10 Protocol: ns3::Ipv4GlobalRouting
Node: 17, Time: +0.29999999999999999996s, Local time: +0.29999999999999999996s, Ipv4GlobalRouting table

" />
<rt t="0.3" id="18" info="Node: 18, Time: +0.29999999999999999996s, Local time: +0.29999999999999999996s, Ipv4ListRouting table
  Priority: 0 Protocol: ns3::Ipv4StaticRouting
Node: 18, Time: +0.29999999999999999996s, Local time: +0.29999999999999999996s, Ipv4StaticRouting table
Destination     Gateway         Genmask         Flags Metric Ref    Use Iface
127.0.0.0       0.0.0.0         255.0.0.0       U     0      -      -   0

  Priority: -10 Protocol: ns3::Ipv4GlobalRouting
Node: 18, Time: +0.29999999999999999996s, Local time: +0.29999999999999999996s, Ipv4GlobalRouting table

" />
<rt t="0.3" id="19" info="Node: 19, Time: +0.29999999999999999996s, Local time: +0.29999999999999999996s, Ipv4ListRouting table
  Priority: 0 Protocol: ns3::Ipv4StaticRouting
Node: 19, Time: +0.29999999999999999996s, Local time: +0.29999999999999999996s, Ipv4StaticRouting table
Destination     Gateway         Genmask         Flags Metric Ref    Use Iface
127.0.0.0       0.0.0.0         255.0.0.0       U     0      -      -   0

  Priority: -10 Protocol: ns3::Ipv4GlobalRouting
Node: 19, Time: +0.29999999999999999996s, Local time: +0.29999999999999999996s, Ipv4GlobalRouting table

" />
<rt t="0.3" id="20" info="Node: 20, Time: +0.29999999999999999996s, Local time: +0.29999999999999999996s, Ipv4ListRouting table
  Priority: 0 Protocol: ns3::Ipv4StaticRouting
Node: 20, Time: +0.29999999999999999996s, Local time: +0.29999999999999999996s, Ipv4StaticRouting table
Destination     Gateway         Genmask         Flags Metric Ref    Use Iface
127.0.0.0       0.0.0.0         255.0.0.0       U     0      -      -   0

  Priority: -10 Protocol: ns3::Ipv4GlobalRouting
Node: 20, Time: +0.29999999999999999996s, Local time: +0.29999999999999999996s, Ipv4GlobalRouting table

" />
<rt t="0.3" id="21" info="Node: 21, Time: +0.29999999999999999996s, Local time: +0.29999999999999999996s, Ipv4ListRouting table
  Priority: 0 Protocol: ns3::Ipv4StaticRouting
Node: 21, Time: +0.29999999999999999996s, Local time: +0.29999999999999999996s, Ipv4StaticRouting table
Destination     Gateway         Genmask         Flags Metric Ref    Use Iface
127.0.0.0       0.0.0.0         255.0.0.0       U     0      -      -   0

  Priority: -10 Protocol: ns3::Ipv4GlobalRouting
Node: 21, Time: +0.29999999999999999996s, Local time: +0.29999999999999999996s, Ipv4GlobalRouting table

" />
<rt t="0.3" id="22" info="Node: 22, Time: +0.29999999999999999996s, Local time: +0.29999999999999999996s, Ipv4ListRouting table
  Priority: 0 Protocol: ns3::Ipv4StaticRouting
Node: 22, Time: +0.29999999999999999996s, Local time: +0.29999999999999999996s, Ipv4StaticRouting table
Destination     Gateway         Genmask         Flags Metric Ref    Use Iface
127.0.0.0       0.0.0.0         255.0.0.0       U     0      -      -   0

  Priority: -10 Protocol: ns3::Ipv4GlobalRouting
Node: 22, Time: +0.29999999999999999996s, Local time: +0.29999999999999999996s, Ipv4GlobalRouting table

" />
<rt t="0.3" id="23" info="Node: 23, Time: +0.29999999999999999996s, Local time: +0.29999999999999999996s, Ipv4ListRouting table
  Priority: 0 Protocol: ns3::Ipv4StaticRouting
Node: 23, Time: +0.29999999999999999996s, Local time: +0.29999999999999999996s, Ipv4StaticRouting table
Destination     Gateway         Genmask         Flags Metric Ref    Use Iface
127.0.0.0       0.0.0.0         255.0.0.0       U     0      -      -   0

  Priority: -10 Protocol: ns3::Ipv4GlobalRouting
Node: 23, Time: +0.29999999999999999996s, Local time: +0.29999999999999999996s, Ipv4GlobalRouting table

" />
<rt t="0.3" id="24" info="Node: 24, Time: +0.29999999999999999996s, Local time: +0.29999999999999999996s, Ipv4ListRouting table
  Priority: 0 Protocol: ns3::Ipv4StaticRouting
Node: 24, Time: +0.29999999999999999996s, Local time: +0.29999999999999999996s, Ipv4StaticRouting table
Destination     Gateway         Genmask         Flags Metric Ref    Use Iface
127.0.0.0       0.0.0.0         255.0.0.0       U     0      -      -   0

  Priority: -10 Protocol: ns3::Ipv4GlobalRouting
Node: 24, Time: +0.29999999999999999996s, Local time: +0.29999999999999999996s, Ipv4GlobalRouting table

" />
<rt t="0.3" id="25" info="Node: 25, Time: +0.29999999999999999996s, Local time: +0.29999999999999999996s, Ipv4ListRouting table
  Priority: 0 Protocol: ns3::Ipv4StaticRouting
Node: 25, Time: +0.29999999999999999996s, Local time: +0.29999999999999999996s, Ipv4StaticRouting table
Destination     Gateway         Genmask         Flags Metric Ref    Use Iface
127.0.0.0       0.0.0.0         255.0.0.0       U     0      -      -   0

  Priority: -10 Protocol: ns3::Ipv4GlobalRouting
Node: 25, Time: +0.29999999999999999996s, Local time: +0.29999999999999999996s, Ipv4GlobalRouting table

" />
<rt t="0.3" id="26" info="Node: 26, Time: +0.29999999999999999996s, Local time: +0.29999999999999999996s, Ipv4ListRouting table
  Priority: 0 Protocol: ns3::Ipv4StaticRouting
Node: 26, Time: +0.29999999999999999996s, Local time: +0.29999999999999999996s, Ipv4StaticRouting table
Destination     Gateway         Genmask         Flags Metric Ref    Use Iface
127.0.0.0       0.0.0.0         255.0.0.0       U     0      -      -   0

  Priority: -10 Protocol: ns3::Ipv4GlobalRouting
Node: 26, Time: +0.29999999999999999996s, Local time: +0.29999999999999999996s, Ipv4GlobalRouting table

" />
<rt t="0.3" id="27" info="Node: 27, Time: +0.29999999999999999996s, Local time: +0.29999999999999999996s, Ipv4ListRouting table
  Priority: 0 Protocol: ns3::Ipv4StaticRouting
Node: 27, Time: +0.29999999999999999996s, Local time: +0.29999999999999999996s, Ipv4StaticRouting table
Destination     Gateway         Genmask         Flags Metric Ref    Use Iface
127.0.0.0       0.0.0.0         255.0.0.0       U     0      -      -   0

  Priority: -10 Protocol: ns3::Ipv4GlobalRouting
Node: 27, Time: +0.29999999999999999996s, Local time: +0.29999999999999999996s, Ipv4GlobalRouting table

" />
<rt t="0.3" id="28" info="Node: 28, Time: +0.29999999999999999996s, Local time: +0.29999999999999999996s, Ipv4ListRouting table
  Priority: 0 Protocol: ns3::Ipv4StaticRouting
Node: 28, Time: +0.29999999999999999996s, Local time: +0.29999999999999999996s, Ipv4StaticRouting table
Destination     Gateway         Genmask         Flags Metric Ref    Use Iface
127.0.0.0       0.0.0.0         255.0.0.0       U     0      -      -   0

  Priority: -10 Protocol: ns3::Ipv4GlobalRouting
Node: 28, Time: +0.29999999999999999996s, Local time: +0.29999999999999999996s, Ipv4GlobalRouting table

" />
<rt t="0.3" id="29" info="Node: 29, Time: +0.29999999999999999996s, Local time: +0.29999999999999999996s, Ipv4ListRouting table
  Priority: 0 Protocol: ns3::Ipv4StaticRouting
Node: 29, Time: +0.29999999999999999996s, Local time: +0.29999999999999999996s, Ipv4StaticRouting table
Destination     Gateway         Genmask         Flags Metric Ref    Use Iface
127.0.0.0       0.0.0.0         255.0.0.0       U     0      -      -   0

  Priority: -10 Protocol: ns3::Ipv4GlobalRouting
Node: 29, Time: +0.29999999999999999996s, Local time: +0.29999999999999999996s, Ipv4GlobalRouting table

" />
<rt t="0.3" id="30" info="Node: 30, Time: +0.29999999999999999996s, Local time: +0.29999999999999999996s, Ipv4ListRouting table
  Priority: 0 Protocol: ns3::Ipv4StaticRouting
Node: 30, Time: +0.29999999999999999996s, Local time: +0.29999999999999999996s, Ipv4StaticRouting table
Destination     Gateway         Genmask         Flags Metric Ref    Use Iface
127.0.0.0       0.0.0.0         255.0.0.0       U     0      -      -   0

  Priority: -10 Protocol: ns3::Ipv4GlobalRouting
Node: 30, Time: +0.29999999999999999996s, Local time: +0.29999999999999999996s, Ipv4GlobalRouting table

" />
<rt t="0.3" id="31" info="Node: 31, Time: +0.29999999999999999996s, Local time: +0.29999999999999999996s, Ipv4ListRouting table
  Priority: 0 Protocol: ns3::Ipv4StaticRouting
Node: 31, Time: +0.29999999999999999996s, Local time: +0.29999999999999999996s, Ipv4StaticRouting table
Destination     Gateway         Genmask         Flags Metric Ref    Use Iface
127.0.0.0       0.0.0.0         255.0.0.0       U     0      -      -   0

  Priority: -10 Protocol: ns3::Ipv4GlobalRouting
Node: 31, Time: +0.29999999999999999996s, Local time: +0.29999999999999999996s, Ipv4GlobalRouting table

" />
<rt t="0.3" id="32" info="Node: 32, Time: +0.29999999999999999996s, Local time: +0.29999999999999999996s, Ipv4ListRouting table
  Priority: 0 Protocol: ns3::Ipv4StaticRouting
Node: 32, Time: +0.29999999999999999996s, Local time: +0.29999999999999999996s, Ipv4StaticRouting table
Destination     Gateway         Genmask         Flags Metric Ref    Use Iface
127.0.0.0       0.0.0.0         255.0.0.0       U     0      -      -   0

  Priority: -10 Protocol: ns3::Ipv4GlobalRouting
Node: 32, Time: +0.29999999999999999996s, Local time: +0.29999999999999999996s, Ipv4GlobalRouting table

" />
<rt t="0.3" id="33" info="Node: 33, Time: +0.29999999999999999996s, Local time: +0.29999999999999999996s, Ipv4ListRouting table
  Priority: 0 Protocol: ns3::Ipv4StaticRouting
Node: 33, Time: +0.29999999999999999996s, Local time: +0.29999999999999999996s, Ipv4StaticRouting table
Destination     Gateway         Genmask         Flags Metric Ref    Use Iface
127.0.0.0       0.0.0.0         255.0.0.0       U     0      -      -   0

  Priority: -10 Protocol: ns3::Ipv4GlobalRouting
Node: 33, Time: +0.29999999999999999996s, Local time: +0.29999999999999999996s, Ipv4GlobalRouting table

" />
<rt t="0.3" id="34" info="Node: 34, Time: +0.29999999999999999996s, Local time: +0.29999999999999999996s, Ipv4ListRouting table
  Priority: 0 Protocol: ns3::Ipv4StaticRouting
Node: 34, Time: +0.29999999999999999996s, Local time: +0.29999999999999999996s, Ipv4StaticRouting table
Destination     Gateway         Genmask         Flags Metric Ref    Use Iface
127.0.0.0       0.0.0.0         255.0.0.0       U     0      -      -   0

  Priority: -10 Protocol: ns3::Ipv4GlobalRouting
Node: 34, Time: +0.29999999999999999996s, Local time: +0.29999999999999999996s, Ipv4GlobalRouting table

" />
<rt t="0.3" id="35" info="Node: 35, Time: +0.29999999999999999996s, Local time: +0.29999999999999999996s, Ipv4ListRouting table
  Priority: 0 Protocol: ns3::Ipv4StaticRouting
Node: 35, Time: +0.29999999999999999996s, Local time: +0.29999999999999999996s, Ipv4StaticRouting table
Destination     Gateway         Genmask         Flags Metric Ref    Use Iface
127.0.0.0       0.0.0.0         255.0.0.0       U     0      -      -   0

  Priority: -10 Protocol: ns3::Ipv4GlobalRouting
Node: 35, Time: +0.29999999999999999996s, Local time: +0.29999999999999999996s, Ipv4GlobalRouting table

" />
<rt t="0.3" id="36" info="Node: 36, Time: +0.29999999999999999996s, Local time: +0.29999999999999999996s, Ipv4ListRouting table
  Priority: 0 Protocol: ns3::Ipv4StaticRouting
Node: 36, Time: +0.29999999999999999996s, Local time: +0.29999999999999999996s, Ipv4StaticRouting table
Destination     Gateway         Genmask         Flags Metric Ref    Use Iface
127.0.0.0       0.0.0.0         255.0.0.0       U     0      -      -   0

  Priority: -10 Protocol: ns3::Ipv4GlobalRouting
Node: 36, Time: +0.29999999999999999996s, Local time: +0.29999999999999999996s, Ipv4GlobalRouting table

" />
<rt t="0.3" id="37" info="Node: 37, Time: +0.29999999999999999996s, Local time: +0.29999999999999999996s, Ipv4ListRouting table
  Priority: 0 Protocol: ns3::Ipv4StaticRouting
Node: 37, Time: +0.29999999999999999996s, Local time: +0.29999999999999999996s, Ipv4StaticRouting table
Destination     Gateway         Genmask         Flags Metric Ref    Use Iface
127.0.0.0       0.0.0.0         255.0.0.0       U     0      -      -   0

  Priority: -10 Protocol: ns3::Ipv4GlobalRouting
Node: 37, Time: +0.29999999999999999996s, Local time: +0.29999999999999999996s, Ipv4GlobalRouting table

" />
<rt t="0.3" id="38" info="Node: 38, Time: +0.29999999999999999996s, Local time: +0.29999999999999999996s, Ipv4ListRouting table
  Priority: 0 Protocol: ns3::Ipv4StaticRouting
Node: 38, Time: +0.29999999999999999996s, Local time: +0.29999999999999999996s, Ipv4StaticRouting table
Destination     Gateway         Genmask         Flags Metric Ref    Use Iface
127.0.0.0       0.0.0.0         255.0.0.0       U     0      -      -   0

  Priority: -10 Protocol: ns3::Ipv4GlobalRouting
Node: 38, Time: +0.29999999999999999996s, Local time: +0.29999999999999999996s, Ipv4GlobalRouting table

" />
<rt t="0.3" id="39" info="Node: 39, Time: +0.29999999999999999996s, Local time: +0.29999999999999999996s, Ipv4ListRouting table
  Priority: 0 Protocol: ns3::Ipv4StaticRouting
Node: 39, Time: +0.29999999999999999996s, Local time: +0.29999999999999999996s, Ipv4StaticRouting table
Destination     Gateway         Genmask         Flags Metric Ref    Use Iface
127.0.0.0       0.0.0.0         255.0.0.0       U     0      -      -   0

  Priority: -10 Protocol: ns3::Ipv4GlobalRouting
Node: 39, Time: +0.29999999999999999996s, Local time: +0.29999999999999999996s, Ipv4GlobalRouting table

" />
<rt t="0.3" id="40" info="Node: 40, Time: +0.29999999999999999996s, Local time: +0.29999999999999999996s, Ipv4ListRouting table
  Priority: 0 Protocol: ns3::Ipv4StaticRouting
Node: 40, Time: +0.29999999999999999996s, Local time: +0.29999999999999999996s, Ipv4StaticRouting table
Destination     Gateway         Genmask         Flags Metric Ref    Use Iface
127.0.0.0       0.0.0.0         255.0.0.0       U     0      -      -   0

  Priority: -10 Protocol: ns3::Ipv4GlobalRouting
Node: 40, Time: +0.29999999999999999996s, Local time: +0.29999999999999999996s, Ipv4GlobalRouting table

" />
<rt t="0.3" id="41" info="Node: 41, Time: +0.29999999999999999996s, Local time: +0.29999999999999999996s, Ipv4ListRouting table
  Priority: 0 Protocol: ns3::Ipv4StaticRouting
Node: 41, Time: +0.29999999999999999996s, Local time: +0.29999999999999999996s, Ipv4StaticRouting table
Destination     Gateway         Genmask         Flags Metric Ref    Use Iface
127.0.0.0       0.0.0.0         255.0.0.0       U     0      -      -   0

  Priority: -10 Protocol: ns3::Ipv4GlobalRouting
Node: 41, Time: +0.29999999999999999996s, Local time: +0.29999999999999999996s, Ipv4GlobalRouting table

" />
<rt t="0.3" id="42" info="Node: 42, Time: +0.29999999999999999996s, Local time: +0.29999999999999999996s, Ipv4ListRouting table
  Priority: 0 Protocol: ns3::Ipv4StaticRouting
Node: 42, Time: +0.29999999999999999996s, Local time: +0.29999999999999999996s, Ipv4StaticRouting table
Destination     Gateway         Genmask         Flags Metric Ref    Use Iface
127.0.0.0       0.0.0.0         255.0.0.0       U     0      -      -   0

  Priority: -10 Protocol: ns3::Ipv4GlobalRouting
Node: 42, Time: +0.29999999999999999996s, Local time: +0.29999999999999999996s, Ipv4GlobalRouting table

" />
<rt t="0.3" id="43" info="Node: 43, Time: +0.29999999999999999996s, Local time: +0.29999999999999999996s, Ipv4ListRouting table
  Priority: 0 Protocol: ns3::Ipv4StaticRouting
Node: 43, Time: +0.29999999999999999996s, Local time: +0.29999999999999999996s, Ipv4StaticRouting table
Destination     Gateway         Genmask         Flags Metric Ref    Use Iface
127.0.0.0       0.0.0.0         255.0.0.0       U     0      -      -   0

  Priority: -10 Protocol: ns3::Ipv4GlobalRouting
Node: 43, Time: +0.29999999999999999996s, Local time: +0.29999999999999999996s, Ipv4GlobalRouting table

" />
<rt t="0.3" id="44" info="Node: 44, Time: +0.29999999999999999996s, Local time: +0.29999999999999999996s, Ipv4ListRouting table
  Priority: 0 Protocol: ns3::Ipv4StaticRouting
Node: 44, Time: +0.29999999999999999996s, Local time: +0.29999999999999999996s, Ipv4StaticRouting table
Destination     Gateway         Genmask         Flags Metric Ref    Use Iface
127.0.0.0       0.0.0.0         255.0.0.0       U     0      -      -   0

  Priority: -10 Protocol: ns3::Ipv4GlobalRouting
Node: 44, Time: +0.29999999999999999996s, Local time: +0.29999999999999999996s, Ipv4GlobalRouting table

" />
<rt t="0.3" id="45" info="Node: 45, Time: +0.29999999999999999996s, Local time: +0.29999999999999999996s, Ipv4ListRouting table
  Priority: 0 Protocol: ns3::Ipv4StaticRouting
Node: 45, Time: +0.29999999999999999996s, Local time: +0.29999999999999999996s, Ipv4StaticRouting table
Destination     Gateway         Genmask         Flags Metric Ref    Use Iface
127.0.0.0       0.0.0.0         255.0.0.0       U     0      -      -   0

  Priority: -10 Protocol: ns3::Ipv4GlobalRouting
Node: 45, Time: +0.29999999999999999996s, Local time: +0.29999999999999999996s, Ipv4GlobalRouting table

" />
<rt t="0.3" id="46" info="Node: 46, Time: +0.29999999999999999996s, Local time: +0.29999999999999999996s, Ipv4ListRouting table
  Priority: 0 Protocol: ns3::Ipv4StaticRouting
Node: 46, Time: +0.29999999999999999996s, Local time: +0.29999999999999999996s, Ipv4StaticRouting table
Destination     Gateway         Genmask         Flags Metric Ref    Use Iface
127.0.0.0       0.0.0.0         255.0.0.0       U     0      -      -   0

  Priority: -10 Protocol: ns3::Ipv4GlobalRouting
Node: 46, Time: +0.29999999999999999996s, Local time: +0.29999999999999999996s, Ipv4GlobalRouting table

" />
<rt t="0.3" id="47" info="Node: 47, Time: +0.29999999999999999996s, Local time: +0.29999999999999999996s, Ipv4ListRouting table
  Priority: 0 Protocol: ns3::Ipv4StaticRouting
Node: 47, Time: +0.29999999999999999996s, Local time: +0.29999999999999999996s, Ipv4StaticRouting table
Destination     Gateway         Genmask         Flags Metric Ref    Use Iface
127.0.0.0       0.0.0.0         255.0.0.0       U     0      -      -   0

  Priority: -10 Protocol: ns3::Ipv4GlobalRouting
Node: 47, Time: +0.29999999999999999996s, Local time: +0.29999999999999999996s, Ipv4GlobalRouting table

" />
<rt t="0.3" id="48" info="Node: 48, Time: +0.29999999999999999996s, Local time: +0.29999999999999999996s, Ipv4ListRouting table
  Priority: 0 Protocol: ns3::Ipv4StaticRouting
Node: 48, Time: +0.29999999999999999996s, Local time: +0.29999999999999999996s, Ipv4StaticRouting table
Destination     Gateway         Genmask         Flags Metric Ref    Use Iface
127.0.0.0       0.0.0.0         255.0.0.0       U     0      -      -   0

  Priority: -10 Protocol: ns3::Ipv4GlobalRouting
Node: 48, Time: +0.29999999999999999996s, Local time: +0.29999999999999999996s, Ipv4GlobalRouting table

" />
<rt t="0.3" id="49" info="Node: 49, Time: +0.29999999999999999996s, Local time: +0.29999999999999999996s, Ipv4ListRouting table
  Priority: 0 Protocol: ns3::Ipv4StaticRouting
Node: 49, Time: +0.29999999999999999996s, Local time: +0.29999999999999999996s, Ipv4StaticRouting table
Destination     Gateway         Genmask         Flags Metric Ref    Use Iface
127.0.0.0       0.0.0.0         255.0.0.0       U     0      -      -   0

  Priority: -10 Protocol: ns3::Ipv4GlobalRouting
Node: 49, Time: +0.29999999999999999996s, Local time: +0.29999999999999999996s, Ipv4GlobalRouting table

" />
<rt t="0.3" id="50" info="Node: 50, Time: +0.29999999999999999996s, Local time: +0.29999999999999999996s, Ipv4ListRouting table
  Priority: 0 Protocol: ns3::Ipv4StaticRouting
Node: 50, Time: +0.29999999999999999996s, Local time: +0.29999999999999999996s, Ipv4StaticRouting table
Destination     Gateway         Genmask         Flags Metric Ref    Use Iface
127.0.0.0       0.0.0.0         255.0.0.0       U     0      -      -   0

  Priority: -10 Protocol: ns3::Ipv4GlobalRouting
Node: 50, Time: +0.29999999999999999996s, Local time: +0.29999999999999999996s, Ipv4GlobalRouting table

" />
<rt t="0.3" id="51" info="Node: 51, Time: +0.29999999999999999996s, Local time: +0.29999999999999999996s, Ipv4ListRouting table
  Priority: 0 Protocol: ns3::Ipv4StaticRouting
Node: 51, Time: +0.29999999999999999996s, Local time: +0.29999999999999999996s, Ipv4StaticRouting table
Destination     Gateway         Genmask         Flags Metric Ref    Use Iface
127.0.0.0       0.0.0.0         255.0.0.0       U     0      -      -   0

  Priority: -10 Protocol: ns3::Ipv4GlobalRouting
Node: 51, Time: +0.29999999999999999996s, Local time: +0.29999999999999999996s, Ipv4GlobalRouting table

" />
<rt t="0.3" id="52" info="Node: 52, Time: +0.29999999999999999996s, Local time: +0.29999999999999999996s, Ipv4ListRouting table
  Priority: 0 Protocol: ns3::Ipv4StaticRouting
Node: 52, Time: +0.29999999999999999996s, Local time: +0.29999999999999999996s, Ipv4StaticRouting table
Destination     Gateway         Genmask         Flags Metric Ref    Use Iface
127.0.0.0       0.0.0.0         255.0.0.0       U     0      -      -   0

  Priority: -10 Protocol: ns3::Ipv4GlobalRouting
Node: 52, Time: +0.29999999999999999996s, Local time: +0.29999999999999999996s, Ipv4GlobalRouting table

" />
<rt t="0.3" id="53" info="Node: 53, Time: +0.29999999999999999996s, Local time: +0.29999999999999999996s, Ipv4ListRouting table
  Priority: 0 Protocol: ns3::Ipv4StaticRouting
Node: 53, Time: +0.29999999999999999996s, Local time: +0.29999999999999999996s, Ipv4StaticRouting table
Destination     Gateway         Genmask         Flags Metric Ref    Use Iface
127.0.0.0       0.0.0.0         255.0.0.0       U     0      -      -   0

  Priority: -10 Protocol: ns3::Ipv4GlobalRouting
Node: 53, Time: +0.29999999999999999996s, Local time: +0.29999999999999999996s, Ipv4GlobalRouting table

" />
<rt t="0.3" id="54" info="Node: 54, Time: +0.29999999999999999996s, Local time: +0.29999999999999999996s, Ipv4ListRouting table
  Priority: 0 Protocol: ns3::Ipv4StaticRouting
Node: 54, Time: +0.29999999999999999996s, Local time: +0.29999999999999999996s, Ipv4StaticRouting table
Destination     Gateway         Genmask         Flags Metric Ref    Use Iface
127.0.0.0       0.0.0.0         255.0.0.0       U     0      -      -   0

  Priority: -10 Protocol: ns3::Ipv4GlobalRouting
Node: 54, Time: +0.29999999999999999996s, Local time: +0.29999999999999999996s, Ipv4GlobalRouting table

" />
<rt t="0.3" id="55" info="Node: 55, Time: +0.29999999999999999996s, Local time: +0.29999999999999999996s, Ipv4ListRouting table
  Priority: 0 Protocol: ns3::Ipv4StaticRouting
Node: 55, Time: +0.29999999999999999996s, Local time: +0.29999999999999999996s, Ipv4StaticRouting table
Destination     Gateway         Genmask         Flags Metric Ref    Use Iface
127.0.0.0       0.0.0.0         255.0.0.0       U     0      -      -   0

  Priority: -10 Protocol: ns3::Ipv4GlobalRouting
Node: 55, Time: +0.29999999999999999996s, Local time: +0.29999999999999999996s, Ipv4GlobalRouting table

" />
<rt t="0.3" id="56" info="Node: 56, Time: +0.29999999999999999996s, Local time: +0.29999999999999999996s, Ipv4ListRouting table
  Priority: 0 Protocol: ns3::Ipv4StaticRouting
Node: 56, Time: +0.29999999999999999996s, Local time: +0.29999999999999999996s, Ipv4StaticRouting table
Destination     Gateway         Genmask         Flags Metric Ref    Use Iface
127.0.0.0       0.0.0.0         255.0.0.0       U     0      -      -   0

  Priority: -10 Protocol: ns3::Ipv4GlobalRouting
Node: 56, Time: +0.29999999999999999996s, Local time: +0.29999999999999999996s, Ipv4GlobalRouting table

" />
<rt t="0.3" id="57" info="Node: 57, Time: +0.29999999999999999996s, Local time: +0.29999999999999999996s, Ipv4ListRouting table
  Priority: 0 Protocol: ns3::Ipv4StaticRouting
Node: 57, Time: +0.29999999999999999996s, Local time: +0.29999999999999999996s, Ipv4StaticRouting table
Destination     Gateway         Genmask         Flags Metric Ref    Use Iface
127.0.0.0       0.0.0.0         255.0.0.0       U     0      -      -   0

  Priority: -10 Protocol: ns3::Ipv4GlobalRouting
Node: 57, Time: +0.29999999999999999996s, Local time: +0.29999999999999999996s, Ipv4GlobalRouting table

" />
<rt t="0.3" id="58" info="Node: 58, Time: +0.29999999999999999996s, Local time: +0.29999999999999999996s, Ipv4ListRouting table
  Priority: 0 Protocol: ns3::Ipv4StaticRouting
Node: 58, Time: +0.29999999999999999996s, Local time: +0.29999999999999999996s, Ipv4StaticRouting table
Destination     Gateway         Genmask         Flags Metric Ref    Use Iface
127.0.0.0       0.0.0.0         255.0.0.0       U     0      -      -   0

  Priority: -10 Protocol: ns3::Ipv4GlobalRouting
Node: 58, Time: +0.29999999999999999996s, Local time: +0.29999999999999999996s, Ipv4GlobalRouting table

" />
<rt t="0.3" id="59" info="Node: 59, Time: +0.29999999999999999996s, Local time: +0.29999999999999999996s, Ipv4ListRouting table
  Priority: 0 Protocol: ns3::Ipv4StaticRouting
Node: 59, Time: +0.29999999999999999996s, Local time: +0.29999999999999999996s, Ipv4StaticRouting table
Destination     Gateway         Genmask         Flags Metric Ref    Use Iface
127.0.0.0       0.0.0.0         255.0.0.0       U     0      -      -   0

  Priority: -10 Protocol: ns3::Ipv4GlobalRouting
Node: 59, Time: +0.29999999999999999996s, Local time: +0.29999999999999999996s, Ipv4GlobalRouting table

" />
<rt t="0.3" id="60" info="Node: 60, Time: +0.29999999999999999996s, Local time: +0.29999999999999999996s, Ipv4ListRouting table
  Priority: 0 Protocol: ns3::Ipv4StaticRouting
Node: 60, Time: +0.29999999999999999996s, Local time: +0.29999999999999999996s, Ipv4StaticRouting table
Destination     Gateway         Genmask         Flags Metric Ref    Use Iface
127.0.0.0       0.0.0.0         255.0.0.0       U     0      -      -   0

  Priority: -10 Protocol: ns3::Ipv4GlobalRouting
Node: 60, Time: +0.29999999999999999996s, Local time: +0.29999999999999999996s, Ipv4GlobalRouting table

" />
<rt t="0.3" id="61" info="Node: 61, Time: +0.29999999999999999996s, Local time: +0.29999999999999999996s, Ipv4ListRouting table
  Priority: 0 Protocol: ns3::Ipv4StaticRouting
Node: 61, Time: +0.29999999999999999996s, Local time: +0.29999999999999999996s, Ipv4StaticRouting table
Destination     Gateway         Genmask         Flags Metric Ref    Use Iface
127.0.0.0       0.0.0.0         255.0.0.0       U     0      -      -   0

  Priority: -10 Protocol: ns3::Ipv4GlobalRouting
Node: 61, Time: +0.29999999999999999996s, Local time: +0.29999999999999999996s, Ipv4GlobalRouting table

" />
<rt t="0.3" id="62" info="Node: 62, Time: +0.29999999999999999996s, Local time: +0.29999999999999999996s, Ipv4ListRouting table
  Priority: 0 Protocol: ns3::Ipv4StaticRouting
Node: 62, Time: +0.29999999999999999996s, Local time: +0.29999999999999999996s, Ipv4StaticRouting table
Destination     Gateway         Genmask         Flags Metric Ref    Use Iface
127.0.0.0       0.0.0.0         255.0.0.0       U     0      -      -   0

  Priority: -10 Protocol: ns3::Ipv4GlobalRouting
Node: 62, Time: +0.29999999999999999996s, Local time: +0.29999999999999999996s, Ipv4GlobalRouting table

" />
<rt t="0.3" id="63" info="Node: 63, Time: +0.29999999999999999996s, Local time: +0.29999999999999999996s, Ipv4ListRouting table
  Priority: 0 Protocol: ns3::Ipv4StaticRouting
Node: 63, Time: +0.29999999999999999996s, Local time: +0.29999999999999999996s, Ipv4StaticRouting table
Destination     Gateway         Genmask         Flags Metric Ref    Use Iface
127.0.0.0       0.0.0.0         255.0.0.0       U     0      -      -   0

  Priority: -10 Protocol: ns3::Ipv4GlobalRouting
Node: 63, Time: +0.29999999999999999996s, Local time: +0.29999999999999999996s, Ipv4GlobalRouting table

" />
<rt t="0.3" id="64" info="Node: 64, Time: +0.29999999999999999996s, Local time: +0.29999999999999999996s, Ipv4ListRouting table
  Priority: 0 Protocol: ns3::Ipv4StaticRouting
Node: 64, Time: +0.29999999999999999996s, Local time: +0.29999999999999999996s, Ipv4StaticRouting table
Destination     Gateway         Genmask         Flags Metric Ref    Use Iface
127.0.0.0       0.0.0.0         255.0.0.0       U     0      -      -   0

  Priority: -10 Protocol: ns3::Ipv4GlobalRouting
Node: 64, Time: +0.29999999999999999996s, Local time: +0.29999999999999999996s, Ipv4GlobalRouting table

" />
<rt t="0.3" id="65" info="Node: 65, Time: +0.29999999999999999996s, Local time: +0.29999999999999999996s, Ipv4ListRouting table
  Priority: 0 Protocol: ns3::Ipv4StaticRouting
Node: 65, Time: +0.29999999999999999996s, Local time: +0.29999999999999999996s, Ipv4StaticRouting table
Destination     Gateway         Genmask         Flags Metric Ref    Use Iface
127.0.0.0       0.0.0.0         255.0.0.0       U     0      -      -   0

  Priority: -10 Protocol: ns3::Ipv4GlobalRouting
Node: 65, Time: +0.29999999999999999996s, Local time: +0.29999999999999999996s, Ipv4GlobalRouting table

" />
<rt t="0.3" id="66" info="Node: 66, Time: +0.29999999999999999996s, Local time: +0.29999999999999999996s, Ipv4ListRouting table
  Priority: 0 Protocol: ns3::Ipv4StaticRouting
Node: 66, Time: +0.29999999999999999996s, Local time: +0.29999999999999999996s, Ipv4StaticRouting table
Destination     Gateway         Genmask         Flags Metric Ref    Use Iface
127.0.0.0       0.0.0.0         255.0.0.0       U     0      -      -   0

  Priority: -10 Protocol: ns3::Ipv4GlobalRouting
Node: 66, Time: +0.29999999999999999996s, Local time: +0.29999999999999999996s, Ipv4GlobalRouting table

" />
<rt t="0.3" id="67" info="Node: 67, Time: +0.29999999999999999996s, Local time: +0.29999999999999999996s, Ipv4ListRouting table
  Priority: 0 Protocol: ns3::Ipv4StaticRouting
Node: 67, Time: +0.29999999999999999996s, Local time: +0.29999999999999999996s, Ipv4StaticRouting table
Destination     Gateway         Genmask         Flags Metric Ref    Use Iface
127.0.0.0       0.0.0.0         255.0.0.0       U     0      -      -   0

  Priority: -10 Protocol: ns3::Ipv4GlobalRouting
Node: 67, Time: +0.29999999999999999996s, Local time: +0.29999999999999999996s, Ipv4GlobalRouting table

" />
<rt t="0.3" id="68" info="Node: 68, Time: +0.29999999999999999996s, Local time: +0.29999999999999999996s, Ipv4ListRouting table
  Priority: 0 Protocol: ns3::Ipv4StaticRouting
Node: 68, Time: +0.29999999999999999996s, Local time: +0.29999999999999999996s, Ipv4StaticRouting table
Destination     Gateway         Genmask         Flags Metric Ref    Use Iface
127.0.0.0       0.0.0.0         255.0.0.0       U     0      -      -   0

  Priority: -10 Protocol: ns3::Ipv4GlobalRouting
Node: 68, Time: +0.29999999999999999996s, Local time: +0.29999999999999999996s, Ipv4GlobalRouting table

" />
<rt t="0.3" id="69" info="Node: 69, Time: +0.29999999999999999996s, Local time: +0.29999999999999999996s, Ipv4ListRouting table
  Priority: 0 Protocol: ns3::Ipv4StaticRouting
Node: 69, Time: +0.29999999999999999996s, Local time: +0.29999999999999999996s, Ipv4StaticRouting table
Destination     Gateway         Genmask         Flags Metric Ref    Use Iface
127.0.0.0       0.0.0.0         255.0.0.0       U     0      -      -   0

  Priority: -10 Protocol: ns3::Ipv4GlobalRouting
Node: 69, Time: +0.29999999999999999996s, Local time: +0.29999999999999999996s, Ipv4GlobalRouting table

" />
<rt t="0.3" id="70" info="Node: 70, Time: +0.29999999999999999996s, Local time: +0.29999999999999999996s, Ipv4ListRouting table
  Priority: 0 Protocol: ns3::Ipv4StaticRouting
Node: 70, Time: +0.29999999999999999996s, Local time: +0.29999999999999999996s, Ipv4StaticRouting table
Destination     Gateway         Genmask         Flags Metric Ref    Use Iface
127.0.0.0       0.0.0.0         255.0.0.0       U     0      -      -   0

  Priority: -10 Protocol: ns3::Ipv4GlobalRouting
Node: 70, Time: +0.29999999999999999996s, Local time: +0.29999999999999999996s, Ipv4GlobalRouting table

" />
<rt t="0.3" id="71" info="Node: 71, Time: +0.29999999999999999996s, Local time: +0.29999999999999999996s, Ipv4ListRouting table
  Priority: 0 Protocol: ns3::Ipv4StaticRouting
Node: 71, Time: +0.29999999999999999996s, Local time: +0.29999999999999999996s, Ipv4StaticRouting table
Destination     Gateway         Genmask         Flags Metric Ref    Use Iface
127.0.0.0       0.0.0.0         255.0.0.0       U     0      -      -   0

  Priority: -10 Protocol: ns3::Ipv4GlobalRouting
Node: 71, Time: +0.29999999999999999996s, Local time: +0.29999999999999999996s, Ipv4GlobalRouting table

" />
<rt t="0.3" id="72" info="Node: 72, Time: +0.29999999999999999996s, Local time: +0.29999999999999999996s, Ipv4ListRouting table
  Priority: 0 Protocol: ns3::Ipv4StaticRouting
Node: 72, Time: +0.29999999999999999996s, Local time: +0.29999999999999999996s, Ipv4StaticRouting table
Destination     Gateway         Genmask         Flags Metric Ref    Use Iface
127.0.0.0       0.0.0.0         255.0.0.0       U     0      -      -   0

  Priority: -10 Protocol: ns3::Ipv4GlobalRouting
Node: 72, Time: +0.29999999999999999996s, Local time: +0.29999999999999999996s, Ipv4GlobalRouting table

" />
<rt t="0.3" id="73" info="Node: 73, Time: +0.29999999999999999996s, Local time: +0.29999999999999999996s, Ipv4ListRouting table
  Priority: 0 Protocol: ns3::Ipv4StaticRouting
Node: 73, Time: +0.29999999999999999996s, Local time: +0.29999999999999999996s, Ipv4StaticRouting table
Destination     Gateway         Genmask         Flags Metric Ref    Use Iface
127.0.0.0       0.0.0.0         255.0.0.0       U     0      -      -   0

  Priority: -10 Protocol: ns3::Ipv4GlobalRouting
Node: 73, Time: +0.29999999999999999996s, Local time: +0.29999999999999999996s, Ipv4GlobalRouting table

" />
<rt t="0.3" id="74" info="Node: 74, Time: +0.29999999999999999996s, Local time: +0.29999999999999999996s, Ipv4ListRouting table
  Priority: 0 Protocol: ns3::Ipv4StaticRouting
Node: 74, Time: +0.29999999999999999996s, Local time: +0.29999999999999999996s, Ipv4StaticRouting table
Destination     Gateway         Genmask         Flags Metric Ref    Use Iface
127.0.0.0       0.0.0.0         255.0.0.0       U     0      -      -   0

  Priority: -10 Protocol: ns3::Ipv4GlobalRouting
Node: 74, Time: +0.29999999999999999996s, Local time: +0.29999999999999999996s, Ipv4GlobalRouting table

" />
<rt t="0.3" id="75" info="Node: 75, Time: +0.29999999999999999996s, Local time: +0.29999999999999999996s, Ipv4ListRouting table
  Priority: 0 Protocol: ns3::Ipv4StaticRouting
Node: 75, Time: +0.29999999999999999996s, Local time: +0.29999999999999999996s, Ipv4StaticRouting table
Destination     Gateway         Genmask         Flags Metric Ref    Use Iface
127.0.0.0       0.0.0.0         255.0.0.0       U     0      -      -   0

  Priority: -10 Protocol: ns3::Ipv4GlobalRouting
Node: 75, Time: +0.29999999999999999996s, Local time: +0.29999999999999999996s, Ipv4GlobalRouting table

" />
<rt t="0.3" id="76" info="Node: 76, Time: +0.29999999999999999996s, Local time: +0.29999999999999999996s, Ipv4ListRouting table
  Priority: 0 Protocol: ns3::Ipv4StaticRouting
Node: 76, Time: +0.29999999999999999996s, Local time: +0.29999999999999999996s, Ipv4StaticRouting table
Destination     Gateway         Genmask         Flags Metric Ref    Use Iface
127.0.0.0       0.0.0.0         255.0.0.0       U     0      -      -   0

  Priority: -10 Protocol: ns3::Ipv4GlobalRouting
Node: 76, Time: +0.29999999999999999996s, Local time: +0.29999999999999999996s, Ipv4GlobalRouting table

" />
<rt t="0.3" id="77" info="Node: 77, Time: +0.29999999999999999996s, Local time: +0.29999999999999999996s, Ipv4ListRouting table
  Priority: 0 Protocol: ns3::Ipv4StaticRouting
Node: 77, Time: +0.29999999999999999996s, Local time: +0.29999999999999999996s, Ipv4StaticRouting table
Destination     Gateway         Genmask         Flags Metric Ref    Use Iface
127.0.0.0       0.0.0.0         255.0.0.0       U     0      -      -   0

  Priority: -10 Protocol: ns3::Ipv4GlobalRouting
Node: 77, Time: +0.29999999999999999996s, Local time: +0.29999999999999999996s, Ipv4GlobalRouting table

" />
<rt t="0.3" id="78" info="Node: 78, Time: +0.29999999999999999996s, Local time: +0.29999999999999999996s, Ipv4ListRouting table
  Priority: 0 Protocol: ns3::Ipv4StaticRouting
Node: 78, Time: +0.29999999999999999996s, Local time: +0.29999999999999999996s, Ipv4StaticRouting table
Destination     Gateway         Genmask         Flags Metric Ref    Use Iface
127.0.0.0       0.0.0.0         255.0.0.0       U     0      -      -   0

  Priority: -10 Protocol: ns3::Ipv4GlobalRouting
Node: 78, Time: +0.29999999999999999996s, Local time: +0.29999999999999999996s, Ipv4GlobalRouting table

" />
<rt t="0.3" id="79" info="Node: 79, Time: +0.29999999999999999996s, Local time: +0.29999999999999999996s, Ipv4ListRouting table
  Priority: 0 Protocol: ns3::Ipv4StaticRouting
Node: 79, Time: +0.29999999999999999996s, Local time: +0.29999999999999999996s, Ipv4StaticRouting table
Destination     Gateway         Genmask         Flags Metric Ref    Use Iface
127.0.0.0       0.0.0.0         255.0.0.0       U     0      -      -   0

  Priority: -10 Protocol: ns3::Ipv4GlobalRouting
Node: 79, Time: +0.29999999999999999996s, Local time: +0.29999999999999999996s, Ipv4GlobalRouting table

" />
<rt t="0.3" id="80" info="Node: 80, Time: +0.29999999999999999996s, Local time: +0.29999999999999999996s, Ipv4ListRouting table
  Priority: 0 Protocol: ns3::Ipv4StaticRouting
Node: 80, Time: +0.29999999999999999996s, Local time: +0.29999999999999999996s, Ipv4StaticRouting table
Destination     Gateway         Genmask         Flags Metric Ref    Use Iface
127.0.0.0       0.0.0.0         255.0.0.0       U     0      -      -   0

  Priority: -10 Protocol: ns3::Ipv4GlobalRouting
Node: 80, Time: +0.29999999999999999996s, Local time: +0.29999999999999999996s, Ipv4GlobalRouting table

" />
<rt t="0.3" id="81" info="Node: 81, Time: +0.29999999999999999996s, Local time: +0.29999999999999999996s, Ipv4ListRouting table
  Priority: 0 Protocol: ns3::Ipv4StaticRouting
Node: 81, Time: +0.29999999999999999996s, Local time: +0.29999999999999999996s, Ipv4StaticRouting table
Destination     Gateway         Genmask         Flags Metric Ref    Use Iface
127.0.0.0       0.0.0.0         255.0.0.0       U     0      -      -   0

  Priority: -10 Protocol: ns3::Ipv4GlobalRouting
Node: 81, Time: +0.29999999999999999996s, Local time: +0.29999999999999999996s, Ipv4GlobalRouting table

" />
<rt t="0.3" id="82" info="Node: 82, Time: +0.29999999999999999996s, Local time: +0.29999999999999999996s, Ipv4ListRouting table
  Priority: 0 Protocol: ns3::Ipv4StaticRouting
Node: 82, Time: +0.29999999999999999996s, Local time: +0.29999999999999999996s, Ipv4StaticRouting table
Destination     Gateway         Genmask         Flags Metric Ref    Use Iface
127.0.0.0       0.0.0.0         255.0.0.0       U     0      -      -   0

  Priority: -10 Protocol: ns3::Ipv4GlobalRouting
Node: 82, Time: +0.29999999999999999996s, Local time: +0.29999999999999999996s, Ipv4GlobalRouting table

" />
<rt t="0.3" id="83" info="Node: 83, Time: +0.29999999999999999996s, Local time: +0.29999999999999999996s, Ipv4ListRouting table
  Priority: 0 Protocol: ns3::Ipv4StaticRouting
Node: 83, Time: +0.29999999999999999996s, Local time: +0.29999999999999999996s, Ipv4StaticRouting table
Destination     Gateway         Genmask         Flags Metric Ref    Use Iface
127.0.0.0       0.0.0.0         255.0.0.0       U     0      -      -   0

  Priority: -10 Protocol: ns3::Ipv4GlobalRouting
Node: 83, Time: +0.29999999999999999996s, Local time: +0.29999999999999999996s, Ipv4GlobalRouting table

" />
<rt t="0.3" id="84" info="Node: 84, Time: +0.29999999999999999996s, Local time: +0.29999999999999999996s, Ipv4ListRouting table
  Priority: 0 Protocol: ns3::Ipv4StaticRouting
Node: 84, Time: +0.29999999999999999996s, Local time: +0.29999999999999999996s, Ipv4StaticRouting table
Destination     Gateway         Genmask         Flags Metric Ref    Use Iface
127.0.0.0       0.0.0.0         255.0.0.0       U     0      -      -   0

  Priority: -10 Protocol: ns3::Ipv4GlobalRouting
Node: 84, Time: +0.29999999999999999996s, Local time: +0.29999999999999999996s, Ipv4GlobalRouting table

" />
<rt t="0.3" id="85" info="Node: 85, Time: +0.29999999999999999996s, Local time: +0.29999999999999999996s, Ipv4ListRouting table
  Priority: 0 Protocol: ns3::Ipv4StaticRouting
Node: 85, Time: +0.29999999999999999996s, Local time: +0.29999999999999999996s, Ipv4StaticRouting table
Destination     Gateway         Genmask         Flags Metric Ref    Use Iface
127.0.0.0       0.0.0.0         255.0.0.0       U     0      -      -   0

  Priority: -10 Protocol: ns3::Ipv4GlobalRouting
Node: 85, Time: +0.29999999999999999996s, Local time: +0.29999999999999999996s, Ipv4GlobalRouting table

" />
<rt t="0.3" id="86" info="Node: 86, Time: +0.29999999999999999996s, Local time: +0.29999999999999999996s, Ipv4ListRouting table
  Priority: 0 Protocol: ns3::Ipv4StaticRouting
Node: 86, Time: +0.29999999999999999996s, Local time: +0.29999999999999999996s, Ipv4StaticRouting table
Destination     Gateway         Genmask         Flags Metric Ref    Use Iface
127.0.0.0       0.0.0.0         255.0.0.0       U     0      -      -   0

  Priority: -10 Protocol: ns3::Ipv4GlobalRouting
Node: 86, Time: +0.29999999999999999996s, Local time: +0.29999999999999999996s, Ipv4GlobalRouting table

" />
<rt t="0.3" id="87" info="Node: 87, Time: +0.29999999999999999996s, Local time: +0.29999999999999999996s, Ipv4ListRouting table
  Priority: 0 Protocol: ns3::Ipv4StaticRouting
Node: 87, Time: +0.29999999999999999996s, Local time: +0.29999999999999999996s, Ipv4StaticRouting table
Destination     Gateway         Genmask         Flags Metric Ref    Use Iface
127.0.0.0       0.0.0.0         255.0.0.0       U     0      -      -   0

  Priority: -10 Protocol: ns3::Ipv4GlobalRouting
Node: 87, Time: +0.29999999999999999996s, Local time: +0.29999999999999999996s, Ipv4GlobalRouting table

" />
<rt t="0.3" id="88" info="Node: 88, Time: +0.29999999999999999996s, Local time: +0.29999999999999999996s, Ipv4ListRouting table
  Priority: 0 Protocol: ns3::Ipv4StaticRouting
Node: 88, Time: +0.29999999999999999996s, Local time: +0.29999999999999999996s, Ipv4StaticRouting table
Destination     Gateway         Genmask         Flags Metric Ref    Use Iface
127.0.0.0       0.0.0.0         255.0.0.0       U     0      -      -   0

  Priority: -10 Protocol: ns3::Ipv4GlobalRouting
Node: 88, Time: +0.29999999999999999996s, Local time: +0.29999999999999999996s, Ipv4GlobalRouting table

" />
<rt t="0.3" id="89" info="Node: 89, Time: +0.29999999999999999996s, Local time: +0.29999999999999999996s, Ipv4ListRouting table
  Priority: 0 Protocol: ns3::Ipv4StaticRouting
Node: 89, Time: +0.29999999999999999996s, Local time: +0.29999999999999999996s, Ipv4StaticRouting table
Destination     Gateway         Genmask         Flags Metric Ref    Use Iface
127.0.0.0       0.0.0.0         255.0.0.0       U     0      -      -   0

  Priority: -10 Protocol: ns3::Ipv4GlobalRouting
Node: 89, Time: +0.29999999999999999996s, Local time: +0.29999999999999999996s, Ipv4GlobalRouting table

" />
<rt t="0.3" id="90" info="Node: 90, Time: +0.29999999999999999996s, Local time: +0.29999999999999999996s, Ipv4ListRouting table
  Priority: 0 Protocol: ns3::Ipv4StaticRouting
Node: 90, Time: +0.29999999999999999996s, Local time: +0.29999999999999999996s, Ipv4StaticRouting table
Destination     Gateway         Genmask         Flags Metric Ref    Use Iface
127.0.0.0       0.0.0.0         255.0.0.0       U     0      -      -   0

  Priority: -10 Protocol: ns3::Ipv4GlobalRouting
Node: 90, Time: +0.29999999999999999996s, Local time: +0.29999999999999999996s, Ipv4GlobalRouting table

" />
<rt t="0.3" id="91" info="Node: 91, Time: +0.29999999999999999996s, Local time: +0.29999999999999999996s, Ipv4ListRouting table
  Priority: 0 Protocol: ns3::Ipv4StaticRouting
Node: 91, Time: +0.29999999999999999996s, Local time: +0.29999999999999999996s, Ipv4StaticRouting table
Destination     Gateway         Genmask         Flags Metric Ref    Use Iface
127.0.0.0       0.0.0.0         255.0.0.0       U     0      -      -   0

  Priority: -10 Protocol: ns3::Ipv4GlobalRouting
Node: 91, Time: +0.29999999999999999996s, Local time: +0.29999999999999999996s, Ipv4GlobalRouting table

" />
<rt t="0.3" id="92" info="Node: 92, Time: +0.29999999999999999996s, Local time: +0.29999999999999999996s, Ipv4ListRouting table
  Priority: 0 Protocol: ns3::Ipv4StaticRouting
Node: 92, Time: +0.29999999999999999996s, Local time: +0.29999999999999999996s, Ipv4StaticRouting table
Destination     Gateway         Genmask         Flags Metric Ref    Use Iface
127.0.0.0       0.0.0.0         255.0.0.0       U     0      -      -   0

  Priority: -10 Protocol: ns3::Ipv4GlobalRouting
Node: 92, Time: +0.29999999999999999996s, Local time: +0.29999999999999999996s, Ipv4GlobalRouting table

" />
<rt t="0.3" id="93" info="Node: 93, Time: +0.29999999999999999996s, Local time: +0.29999999999999999996s, Ipv4ListRouting table
  Priority: 0 Protocol: ns3::Ipv4StaticRouting
Node: 93, Time: +0.29999999999999999996s, Local time: +0.29999999999999999996s, Ipv4StaticRouting table
Destination     Gateway         Genmask         Flags Metric Ref    Use Iface
127.0.0.0       0.0.0.0         255.0.0.0       U     0      -      -   0

  Priority: -10 Protocol: ns3::Ipv4GlobalRouting
Node: 93, Time: +0.29999999999999999996s, Local time: +0.29999999999999999996s, Ipv4GlobalRouting table

" />
<rt t="0.3" id="94" info="Node: 94, Time: +0.29999999999999999996s, Local time: +0.29999999999999999996s, Ipv4ListRouting table
  Priority: 0 Protocol: ns3::Ipv4StaticRouting
Node: 94, Time: +0.29999999999999999996s, Local time: +0.29999999999999999996s, Ipv4StaticRouting table
Destination     Gateway         Genmask         Flags Metric Ref    Use Iface
127.0.0.0       0.0.0.0         255.0.0.0       U     0      -      -   0

  Priority: -10 Protocol: ns3::Ipv4GlobalRouting
Node: 94, Time: +0.29999999999999999996s, Local time: +0.29999999999999999996s, Ipv4GlobalRouting table

" />
<rt t="0.3" id="95" info="Node: 95, Time: +0.29999999999999999996s, Local time: +0.29999999999999999996s, Ipv4ListRouting table
  Priority: 0 Protocol: ns3::Ipv4StaticRouting
Node: 95, Time: +0.29999999999999999996s, Local time: +0.29999999999999999996s, Ipv4StaticRouting table
Destination     Gateway         Genmask         Flags Metric Ref    Use Iface
127.0.0.0       0.0.0.0         255.0.0.0       U     0      -      -   0

  Priority: -10 Protocol: ns3::Ipv4GlobalRouting
Node: 95, Time: +0.29999999999999999996s, Local time: +0.29999999999999999996s, Ipv4GlobalRouting table

" />
<rt t="0.3" id="96" info="Node: 96, Time: +0.29999999999999999996s, Local time: +0.29999999999999999996s, Ipv4ListRouting table
  Priority: 0 Protocol: ns3::Ipv4StaticRouting
Node: 96, Time: +0.29999999999999999996s, Local time: +0.29999999999999999996s, Ipv4StaticRouting table
Destination     Gateway         Genmask         Flags Metric Ref    Use Iface
127.0.0.0       0.0.0.0         255.0.0.0       U     0      -      -   0

  Priority: -10 Protocol: ns3::Ipv4GlobalRouting
Node: 96, Time: +0.29999999999999999996s, Local time: +0.29999999999999999996s, Ipv4GlobalRouting table

" />
<rt t="0.3" id="97" info="Node: 97, Time: +0.29999999999999999996s, Local time: +0.29999999999999999996s, Ipv4ListRouting table
  Priority: 0 Protocol: ns3::Ipv4StaticRouting
Node: 97, Time: +0.29999999999999999996s, Local time: +0.29999999999999999996s, Ipv4StaticRouting table
Destination     Gateway         Genmask         Flags Metric Ref    Use Iface
127.0.0.0       0.0.0.0         255.0.0.0       U     0      -      -   0

  Priority: -10 Protocol: ns3::Ipv4GlobalRouting
Node: 97, Time: +0.29999999999999999996s, Local time: +0.29999999999999999996s, Ipv4GlobalRouting table

" />
<rt t="0.3" id="98" info="Node: 98, Time: +0.29999999999999999996s, Local time: +0.29999999999999999996s, Ipv4ListRouting table
  Priority: 0 Protocol: ns3::Ipv4StaticRouting
Node: 98, Time: +0.29999999999999999996s, Local time: +0.29999999999999999996s, Ipv4StaticRouting table
Destination     Gateway         Genmask         Flags Metric Ref    Use Iface
127.0.0.0       0.0.0.0         255.0.0.0       U     0      -      -   0

  Priority: -10 Protocol: ns3::Ipv4GlobalRouting
Node: 98, Time: +0.29999999999999999996s, Local time: +0.29999999999999999996s, Ipv4GlobalRouting table

" />
<rt t="0.3" id="99" info="Node: 99, Time: +0.29999999999999999996s, Local time: +0.29999999999999999996s, Ipv4ListRouting table
  Priority: 0 Protocol: ns3::Ipv4StaticRouting
Node: 99, Time: +0.29999999999999999996s, Local time: +0.29999999999999999996s, Ipv4StaticRouting table
Destination     Gateway         Genmask         Flags Metric Ref    Use Iface
127.0.0.0       0.0.0.0         255.0.0.0       U     0      -      -   0

  Priority: -10 Protocol: ns3::Ipv4GlobalRouting
Node: 99, Time: +0.29999999999999999996s, Local time: +0.29999999999999999996s, Ipv4GlobalRouting table

" />
<rt t="0.3" id="100" info="Node: 100, Time: +0.29999999999999999996s, Local time: +0.29999999999999999996s, Ipv4ListRouting table
  Priority: 0 Protocol: ns3::Ipv4StaticRouting
Node: 100, Time: +0.29999999999999999996s, Local time: +0.29999999999999999996s, Ipv4StaticRouting table
Destination     Gateway         Genmask         Flags Metric Ref    Use Iface
127.0.0.0       0.0.0.0         255.0.0.0       U     0      -      -   0

  Priority: -10 Protocol: ns3::Ipv4GlobalRouting
Node: 100, Time: +0.29999999999999999996s, Local time: +0.29999999999999999996s, Ipv4GlobalRouting table

" />
<rt t="0.3" id="101" info="Node: 101, Time: +0.29999999999999999996s, Local time: +0.29999999999999999996s, Ipv4ListRouting table
  Priority: 0 Protocol: ns3::Ipv4StaticRouting
Node: 101, Time: +0.29999999999999999996s, Local time: +0.29999999999999999996s, Ipv4StaticRouting table
Destination     Gateway         Genmask         Flags Metric Ref    Use Iface
127.0.0.0       0.0.0.0         255.0.0.0       U     0      -      -   0

  Priority: -10 Protocol: ns3::Ipv4GlobalRouting
Node: 101, Time: +0.29999999999999999996s, Local time: +0.29999999999999999996s, Ipv4GlobalRouting table

" />
<rt t="0.3" id="102" info="Node: 102, Time: +0.29999999999999999996s, Local time: +0.29999999999999999996s, Ipv4ListRouting table
  Priority: 0 Protocol: ns3::Ipv4StaticRouting
Node: 102, Time: +0.29999999999999999996s, Local time: +0.29999999999999999996s, Ipv4StaticRouting table
Destination     Gateway         Genmask         Flags Metric Ref    Use Iface
127.0.0.0       0.0.0.0         255.0.0.0       U     0      -      -   0

  Priority: -10 Protocol: ns3::Ipv4GlobalRouting
Node: 102, Time: +0.29999999999999999996s, Local time: +0.29999999999999999996s, Ipv4GlobalRouting table

" />
<rt t="0.3" id="103" info="Node: 103, Time: +0.29999999999999999996s, Local time: +0.29999999999999999996s, Ipv4ListRouting table
  Priority: 0 Protocol: ns3::Ipv4StaticRouting
Node: 103, Time: +0.29999999999999999996s, Local time: +0.29999999999999999996s, Ipv4StaticRouting table
Destination     Gateway         Genmask         Flags Metric Ref    Use Iface
127.0.0.0       0.0.0.0         255.0.0.0       U     0      -      -   0

  Priority: -10 Protocol: ns3::Ipv4GlobalRouting
Node: 103, Time: +0.29999999999999999996s, Local time: +0.29999999999999999996s, Ipv4GlobalRouting table

" />
<rt t="0.3" id="104" info="Node: 104, Time: +0.29999999999999999996s, Local time: +0.29999999999999999996s, Ipv4ListRouting table
  Priority: 0 Protocol: ns3::Ipv4StaticRouting
Node: 104, Time: +0.29999999999999999996s, Local time: +0.29999999999999999996s, Ipv4StaticRouting table
Destination     Gateway         Genmask         Flags Metric Ref    Use Iface
127.0.0.0       0.0.0.0         255.0.0.0       U     0      -      -   0

  Priority: -10 Protocol: ns3::Ipv4GlobalRouting
Node: 104, Time: +0.29999999999999999996s, Local time: +0.29999999999999999996s, Ipv4GlobalRouting table

" />
<rt t="0.3" id="105" info="Node: 105, Time: +0.29999999999999999996s, Local time: +0.29999999999999999996s, Ipv4ListRouting table
  Priority: 0 Protocol: ns3::Ipv4StaticRouting
Node: 105, Time: +0.29999999999999999996s, Local time: +0.29999999999999999996s, Ipv4StaticRouting table
Destination     Gateway         Genmask         Flags Metric Ref    Use Iface
127.0.0.0       0.0.0.0         255.0.0.0       U     0      -      -   0

  Priority: -10 Protocol: ns3::Ipv4GlobalRouting
Node: 105, Time: +0.29999999999999999996s, Local time: +0.29999999999999999996s, Ipv4GlobalRouting table

" />
<rt t="0.3" id="106" info="Node: 106, Time: +0.29999999999999999996s, Local time: +0.29999999999999999996s, Ipv4ListRouting table
  Priority: 0 Protocol: ns3::Ipv4StaticRouting
Node: 106, Time: +0.29999999999999999996s, Local time: +0.29999999999999999996s, Ipv4StaticRouting table
Destination     Gateway         Genmask         Flags Metric Ref    Use Iface
127.0.0.0       0.0.0.0         255.0.0.0       U     0      -      -   0

  Priority: -10 Protocol: ns3::Ipv4GlobalRouting
Node: 106, Time: +0.29999999999999999996s, Local time: +0.29999999999999999996s, Ipv4GlobalRouting table

" />
<rt t="0.3" id="107" info="Node: 107, Time: +0.29999999999999999996s, Local time: +0.29999999999999999996s, Ipv4ListRouting table
  Priority: 0 Protocol: ns3::Ipv4StaticRouting
Node: 107, Time: +0.29999999999999999996s, Local time: +0.29999999999999999996s, Ipv4StaticRouting table
Destination     Gateway         Genmask         Flags Metric Ref    Use Iface
127.0.0.0       0.0.0.0         255.0.0.0       U     0      -      -   0

  Priority: -10 Protocol: ns3::Ipv4GlobalRouting
Node: 107, Time: +0.29999999999999999996s, Local time: +0.29999999999999999996s, Ipv4GlobalRouting table

" />
<rt t="0.3" id="108" info="Node: 108, Time: +0.29999999999999999996s, Local time: +0.29999999999999999996s, Ipv4ListRouting table
  Priority: 0 Protocol: ns3::Ipv4StaticRouting
Node: 108, Time: +0.29999999999999999996s, Local time: +0.29999999999999999996s, Ipv4StaticRouting table
Destination     Gateway         Genmask         Flags Metric Ref    Use Iface
127.0.0.0       0.0.0.0         255.0.0.0       U     0      -      -   0

  Priority: -10 Protocol: ns3::Ipv4GlobalRouting
Node: 108, Time: +0.29999999999999999996s, Local time: +0.29999999999999999996s, Ipv4GlobalRouting table

" />
<rt t="0.3" id="109" info="Node: 109, Time: +0.29999999999999999996s, Local time: +0.29999999999999999996s, Ipv4ListRouting table
  Priority: 0 Protocol: ns3::Ipv4StaticRouting
Node: 109, Time: +0.29999999999999999996s, Local time: +0.29999999999999999996s, Ipv4StaticRouting table
Destination     Gateway         Genmask         Flags Metric Ref    Use Iface
127.0.0.0       0.0.0.0         255.0.0.0       U     0      -      -   0

  Priority: -10 Protocol: ns3::Ipv4GlobalRouting
Node: 109, Time: +0.29999999999999999996s, Local time: +0.29999999999999999996s, Ipv4GlobalRouting table

" />
<rt t="0.4" id="0" info="Node: 0, Time: +0.39999999999999999998s, Local time: +0.39999999999999999998s, Ipv4ListRouting table
  Priority: 0 Protocol: ns3::Ipv4StaticRouting
Node: 0, Time: +0.39999999999999999998s, Local time: +0.39999999999999999998s, Ipv4StaticRouting table
Destination     Gateway         Genmask         Flags Metric Ref    Use Iface
127.0.0.0       0.0.0.0         255.0.0.0       U     0      -      -   0

  Priority: -10 Protocol: ns3::Ipv4GlobalRouting
Node: 0, Time: +0.39999999999999999998s, Local time: +0.39999999999999999998s, Ipv4GlobalRouting table

" />
<rt t="0.4" id="1" info="Node: 1, Time: +0.39999999999999999998s, Local time: +0.39999999999999999998s, Ipv4ListRouting table
  Priority: 0 Protocol: ns3::Ipv4StaticRouting
Node: 1, Time: +0.39999999999999999998s, Local time: +0.39999999999999999998s, Ipv4StaticRouting table
Destination     Gateway         Genmask         Flags Metric Ref    Use Iface
127.0.0.0       0.0.0.0         255.0.0.0       U     0      -      -   0

  Priority: -10 Protocol: ns3::Ipv4GlobalRouting
Node: 1, Time: +0.39999999999999999998s, Local time: +0.39999999999999999998s, Ipv4GlobalRouting table

" />
<rt t="0.4" id="2" info="Node: 2, Time: +0.39999999999999999998s, Local time: +0.39999999999999999998s, Ipv4ListRouting table
  Priority: 0 Protocol: ns3::Ipv4StaticRouting
Node: 2, Time: +0.39999999999999999998s, Local time: +0.39999999999999999998s, Ipv4StaticRouting table
Destination     Gateway         Genmask         Flags Metric Ref    Use Iface
127.0.0.0       0.0.0.0         255.0.0.0       U     0      -      -   0

  Priority: -10 Protocol: ns3::Ipv4GlobalRouting
Node: 2, Time: +0.39999999999999999998s, Local time: +0.39999999999999999998s, Ipv4GlobalRouting table

" />
<rt t="0.4" id="3" info="Node: 3, Time: +0.39999999999999999998s, Local time: +0.39999999999999999998s, Ipv4ListRouting table
  Priority: 0 Protocol: ns3::Ipv4StaticRouting
Node: 3, Time: +0.39999999999999999998s, Local time: +0.39999999999999999998s, Ipv4StaticRouting table
Destination     Gateway         Genmask         Flags Metric Ref    Use Iface
127.0.0.0       0.0.0.0         255.0.0.0       U     0      -      -   0

  Priority: -10 Protocol: ns3::Ipv4GlobalRouting
Node: 3, Time: +0.39999999999999999998s, Local time: +0.39999999999999999998s, Ipv4GlobalRouting table

" />
<rt t="0.4" id="4" info="Node: 4, Time: +0.39999999999999999998s, Local time: +0.39999999999999999998s, Ipv4ListRouting table
  Priority: 0 Protocol: ns3::Ipv4StaticRouting
Node: 4, Time: +0.39999999999999999998s, Local time: +0.39999999999999999998s, Ipv4StaticRouting table
Destination     Gateway         Genmask         Flags Metric Ref    Use Iface
127.0.0.0       0.0.0.0         255.0.0.0       U     0      -      -   0

  Priority: -10 Protocol: ns3::Ipv4GlobalRouting
Node: 4, Time: +0.39999999999999999998s, Local time: +0.39999999999999999998s, Ipv4GlobalRouting table

" />
<rt t="0.4" id="5" info="Node: 5, Time: +0.39999999999999999998s, Local time: +0.39999999999999999998s, Ipv4ListRouting table
  Priority: 0 Protocol: ns3::Ipv4StaticRouting
Node: 5, Time: +0.39999999999999999998s, Local time: +0.39999999999999999998s, Ipv4StaticRouting table
Destination     Gateway         Genmask         Flags Metric Ref    Use Iface
127.0.0.0       0.0.0.0         255.0.0.0       U     0      -      -   0

  Priority: -10 Protocol: ns3::Ipv4GlobalRouting
Node: 5, Time: +0.39999999999999999998s, Local time: +0.39999999999999999998s, Ipv4GlobalRouting table

" />
<rt t="0.4" id="6" info="Node: 6, Time: +0.39999999999999999998s, Local time: +0.39999999999999999998s, Ipv4ListRouting table
  Priority: 0 Protocol: ns3::Ipv4StaticRouting
Node: 6, Time: +0.39999999999999999998s, Local time: +0.39999999999999999998s, Ipv4StaticRouting table
Destination     Gateway         Genmask         Flags Metric Ref    Use Iface
127.0.0.0       0.0.0.0         255.0.0.0       U     0      -      -   0

  Priority: -10 Protocol: ns3::Ipv4GlobalRouting
Node: 6, Time: +0.39999999999999999998s, Local time: +0.39999999999999999998s, Ipv4GlobalRouting table

" />
<rt t="0.4" id="7" info="Node: 7, Time: +0.39999999999999999998s, Local time: +0.39999999999999999998s, Ipv4ListRouting table
  Priority: 0 Protocol: ns3::Ipv4StaticRouting
Node: 7, Time: +0.39999999999999999998s, Local time: +0.39999999999999999998s, Ipv4StaticRouting table
Destination     Gateway         Genmask         Flags Metric Ref    Use Iface
127.0.0.0       0.0.0.0         255.0.0.0       U     0      -      -   0

  Priority: -10 Protocol: ns3::Ipv4GlobalRouting
Node: 7, Time: +0.39999999999999999998s, Local time: +0.39999999999999999998s, Ipv4GlobalRouting table

" />
<rt t="0.4" id="8" info="Node: 8, Time: +0.39999999999999999998s, Local time: +0.39999999999999999998s, Ipv4ListRouting table
  Priority: 0 Protocol: ns3::Ipv4StaticRouting
Node: 8, Time: +0.39999999999999999998s, Local time: +0.39999999999999999998s, Ipv4StaticRouting table
Destination     Gateway         Genmask         Flags Metric Ref    Use Iface
127.0.0.0       0.0.0.0         255.0.0.0       U     0      -      -   0

  Priority: -10 Protocol: ns3::Ipv4GlobalRouting
Node: 8, Time: +0.39999999999999999998s, Local time: +0.39999999999999999998s, Ipv4GlobalRouting table

" />
<rt t="0.4" id="9" info="Node: 9, Time: +0.39999999999999999998s, Local time: +0.39999999999999999998s, Ipv4ListRouting table
  Priority: 0 Protocol: ns3::Ipv4StaticRouting
Node: 9, Time: +0.39999999999999999998s, Local time: +0.39999999999999999998s, Ipv4StaticRouting table
Destination     Gateway         Genmask         Flags Metric Ref    Use Iface
127.0.0.0       0.0.0.0         255.0.0.0       U     0      -      -   0

  Priority: -10 Protocol: ns3::Ipv4GlobalRouting
Node: 9, Time: +0.39999999999999999998s, Local time: +0.39999999999999999998s, Ipv4GlobalRouting table

" />
<rt t="0.4" id="10" info="Node: 10, Time: +0.39999999999999999998s, Local time: +0.39999999999999999998s, Ipv4ListRouting table
  Priority: 0 Protocol: ns3::Ipv4StaticRouting
Node: 10, Time: +0.39999999999999999998s, Local time: +0.39999999999999999998s, Ipv4StaticRouting table
Destination     Gateway         Genmask         Flags Metric Ref    Use Iface
127.0.0.0       0.0.0.0         255.0.0.0       U     0      -      -   0

  Priority: -10 Protocol: ns3::Ipv4GlobalRouting
Node: 10, Time: +0.39999999999999999998s, Local time: +0.39999999999999999998s, Ipv4GlobalRouting table

" />
<rt t="0.4" id="11" info="Node: 11, Time: +0.39999999999999999998s, Local time: +0.39999999999999999998s, Ipv4ListRouting table
  Priority: 0 Protocol: ns3::Ipv4StaticRouting
Node: 11, Time: +0.39999999999999999998s, Local time: +0.39999999999999999998s, Ipv4StaticRouting table
Destination     Gateway         Genmask         Flags Metric Ref    Use Iface
127.0.0.0       0.0.0.0         255.0.0.0       U     0      -      -   0

  Priority: -10 Protocol: ns3::Ipv4GlobalRouting
Node: 11, Time: +0.39999999999999999998s, Local time: +0.39999999999999999998s, Ipv4GlobalRouting table

" />
<rt t="0.4" id="12" info="Node: 12, Time: +0.39999999999999999998s, Local time: +0.39999999999999999998s, Ipv4ListRouting table
  Priority: 0 Protocol: ns3::Ipv4StaticRouting
Node: 12, Time: +0.39999999999999999998s, Local time: +0.39999999999999999998s, Ipv4StaticRouting table
Destination     Gateway         Genmask         Flags Metric Ref    Use Iface
127.0.0.0       0.0.0.0         255.0.0.0       U     0      -      -   0

  Priority: -10 Protocol: ns3::Ipv4GlobalRouting
Node: 12, Time: +0.39999999999999999998s, Local time: +0.39999999999999999998s, Ipv4GlobalRouting table

" />
<rt t="0.4" id="13" info="Node: 13, Time: +0.39999999999999999998s, Local time: +0.39999999999999999998s, Ipv4ListRouting table
  Priority: 0 Protocol: ns3::Ipv4StaticRouting
Node: 13, Time: +0.39999999999999999998s, Local time: +0.39999999999999999998s, Ipv4StaticRouting table
Destination     Gateway         Genmask         Flags Metric Ref    Use Iface
127.0.0.0       0.0.0.0         255.0.0.0       U     0      -      -   0

  Priority: -10 Protocol: ns3::Ipv4GlobalRouting
Node: 13, Time: +0.39999999999999999998s, Local time: +0.39999999999999999998s, Ipv4GlobalRouting table

" />
<rt t="0.4" id="14" info="Node: 14, Time: +0.39999999999999999998s, Local time: +0.39999999999999999998s, Ipv4ListRouting table
  Priority: 0 Protocol: ns3::Ipv4StaticRouting
Node: 14, Time: +0.39999999999999999998s, Local time: +0.39999999999999999998s, Ipv4StaticRouting table
Destination     Gateway         Genmask         Flags Metric Ref    Use Iface
127.0.0.0       0.0.0.0         255.0.0.0       U     0      -      -   0

  Priority: -10 Protocol: ns3::Ipv4GlobalRouting
Node: 14, Time: +0.39999999999999999998s, Local time: +0.39999999999999999998s, Ipv4GlobalRouting table

" />
<rt t="0.4" id="15" info="Node: 15, Time: +0.39999999999999999998s, Local time: +0.39999999999999999998s, Ipv4ListRouting table
  Priority: 0 Protocol: ns3::Ipv4StaticRouting
Node: 15, Time: +0.39999999999999999998s, Local time: +0.39999999999999999998s, Ipv4StaticRouting table
Destination     Gateway         Genmask         Flags Metric Ref    Use Iface
127.0.0.0       0.0.0.0         255.0.0.0       U     0      -      -   0

  Priority: -10 Protocol: ns3::Ipv4GlobalRouting
Node: 15, Time: +0.39999999999999999998s, Local time: +0.39999999999999999998s, Ipv4GlobalRouting table

" />
<rt t="0.4" id="16" info="Node: 16, Time: +0.39999999999999999998s, Local time: +0.39999999999999999998s, Ipv4ListRouting table
  Priority: 0 Protocol: ns3::Ipv4StaticRouting
Node: 16, Time: +0.39999999999999999998s, Local time: +0.39999999999999999998s, Ipv4StaticRouting table
Destination     Gateway         Genmask         Flags Metric Ref    Use Iface
127.0.0.0       0.0.0.0         255.0.0.0       U     0      -      -   0

  Priority: -10 Protocol: ns3::Ipv4GlobalRouting
Node: 16, Time: +0.39999999999999999998s, Local time: +0.39999999999999999998s, Ipv4GlobalRouting table

" />
<rt t="0.4" id="17" info="Node: 17, Time: +0.39999999999999999998s, Local time: +0.39999999999999999998s, Ipv4ListRouting table
  Priority: 0 Protocol: ns3::Ipv4StaticRouting
Node: 17, Time: +0.39999999999999999998s, Local time: +0.39999999999999999998s, Ipv4StaticRouting table
Destination     Gateway         Genmask         Flags Metric Ref    Use Iface
127.0.0.0       0.0.0.0         255.0.0.0       U     0      -      -   0

  Priority: -10 Protocol: ns3::Ipv4GlobalRouting
Node: 17, Time: +0.39999999999999999998s, Local time: +0.39999999999999999998s, Ipv4GlobalRouting table

" />
<rt t="0.4" id="18" info="Node: 18, Time: +0.39999999999999999998s, Local time: +0.39999999999999999998s, Ipv4ListRouting table
  Priority: 0 Protocol: ns3::Ipv4StaticRouting
Node: 18, Time: +0.39999999999999999998s, Local time: +0.39999999999999999998s, Ipv4StaticRouting table
Destination     Gateway         Genmask         Flags Metric Ref    Use Iface
127.0.0.0       0.0.0.0         255.0.0.0       U     0      -      -   0

  Priority: -10 Protocol: ns3::Ipv4GlobalRouting
Node: 18, Time: +0.39999999999999999998s, Local time: +0.39999999999999999998s, Ipv4GlobalRouting table

" />
<rt t="0.4" id="19" info="Node: 19, Time: +0.39999999999999999998s, Local time: +0.39999999999999999998s, Ipv4ListRouting table
  Priority: 0 Protocol: ns3::Ipv4StaticRouting
Node: 19, Time: +0.39999999999999999998s, Local time: +0.39999999999999999998s, Ipv4StaticRouting table
Destination     Gateway         Genmask         Flags Metric Ref    Use Iface
127.0.0.0       0.0.0.0         255.0.0.0       U     0      -      -   0

  Priority: -10 Protocol: ns3::Ipv4GlobalRouting
Node: 19, Time: +0.39999999999999999998s, Local time: +0.39999999999999999998s, Ipv4GlobalRouting table

" />
<rt t="0.4" id="20" info="Node: 20, Time: +0.39999999999999999998s, Local time: +0.39999999999999999998s, Ipv4ListRouting table
  Priority: 0 Protocol: ns3::Ipv4StaticRouting
Node: 20, Time: +0.39999999999999999998s, Local time: +0.39999999999999999998s, Ipv4StaticRouting table
Destination     Gateway         Genmask         Flags Metric Ref    Use Iface
127.0.0.0       0.0.0.0         255.0.0.0       U     0      -      -   0

  Priority: -10 Protocol: ns3::Ipv4GlobalRouting
Node: 20, Time: +0.39999999999999999998s, Local time: +0.39999999999999999998s, Ipv4GlobalRouting table

" />
<rt t="0.4" id="21" info="Node: 21, Time: +0.39999999999999999998s, Local time: +0.39999999999999999998s, Ipv4ListRouting table
  Priority: 0 Protocol: ns3::Ipv4StaticRouting
Node: 21, Time: +0.39999999999999999998s, Local time: +0.39999999999999999998s, Ipv4StaticRouting table
Destination     Gateway         Genmask         Flags Metric Ref    Use Iface
127.0.0.0       0.0.0.0         255.0.0.0       U     0      -      -   0

  Priority: -10 Protocol: ns3::Ipv4GlobalRouting
Node: 21, Time: +0.39999999999999999998s, Local time: +0.39999999999999999998s, Ipv4GlobalRouting table

" />
<rt t="0.4" id="22" info="Node: 22, Time: +0.39999999999999999998s, Local time: +0.39999999999999999998s, Ipv4ListRouting table
  Priority: 0 Protocol: ns3::Ipv4StaticRouting
Node: 22, Time: +0.39999999999999999998s, Local time: +0.39999999999999999998s, Ipv4StaticRouting table
Destination     Gateway         Genmask         Flags Metric Ref    Use Iface
127.0.0.0       0.0.0.0         255.0.0.0       U     0      -      -   0

  Priority: -10 Protocol: ns3::Ipv4GlobalRouting
Node: 22, Time: +0.39999999999999999998s, Local time: +0.39999999999999999998s, Ipv4GlobalRouting table

" />
<rt t="0.4" id="23" info="Node: 23, Time: +0.39999999999999999998s, Local time: +0.39999999999999999998s, Ipv4ListRouting table
  Priority: 0 Protocol: ns3::Ipv4StaticRouting
Node: 23, Time: +0.39999999999999999998s, Local time: +0.39999999999999999998s, Ipv4StaticRouting table
Destination     Gateway         Genmask         Flags Metric Ref    Use Iface
127.0.0.0       0.0.0.0         255.0.0.0       U     0      -      -   0

  Priority: -10 Protocol: ns3::Ipv4GlobalRouting
Node: 23, Time: +0.39999999999999999998s, Local time: +0.39999999999999999998s, Ipv4GlobalRouting table

" />
<rt t="0.4" id="24" info="Node: 24, Time: +0.39999999999999999998s, Local time: +0.39999999999999999998s, Ipv4ListRouting table
  Priority: 0 Protocol: ns3::Ipv4StaticRouting
Node: 24, Time: +0.39999999999999999998s, Local time: +0.39999999999999999998s, Ipv4StaticRouting table
Destination     Gateway         Genmask         Flags Metric Ref    Use Iface
127.0.0.0       0.0.0.0         255.0.0.0       U     0      -      -   0

  Priority: -10 Protocol: ns3::Ipv4GlobalRouting
Node: 24, Time: +0.39999999999999999998s, Local time: +0.39999999999999999998s, Ipv4GlobalRouting table

" />
<rt t="0.4" id="25" info="Node: 25, Time: +0.39999999999999999998s, Local time: +0.39999999999999999998s, Ipv4ListRouting table
  Priority: 0 Protocol: ns3::Ipv4StaticRouting
Node: 25, Time: +0.39999999999999999998s, Local time: +0.39999999999999999998s, Ipv4StaticRouting table
Destination     Gateway         Genmask         Flags Metric Ref    Use Iface
127.0.0.0       0.0.0.0         255.0.0.0       U     0      -      -   0

  Priority: -10 Protocol: ns3::Ipv4GlobalRouting
Node: 25, Time: +0.39999999999999999998s, Local time: +0.39999999999999999998s, Ipv4GlobalRouting table

" />
<rt t="0.4" id="26" info="Node: 26, Time: +0.39999999999999999998s, Local time: +0.39999999999999999998s, Ipv4ListRouting table
  Priority: 0 Protocol: ns3::Ipv4StaticRouting
Node: 26, Time: +0.39999999999999999998s, Local time: +0.39999999999999999998s, Ipv4StaticRouting table
Destination     Gateway         Genmask         Flags Metric Ref    Use Iface
127.0.0.0       0.0.0.0         255.0.0.0       U     0      -      -   0

  Priority: -10 Protocol: ns3::Ipv4GlobalRouting
Node: 26, Time: +0.39999999999999999998s, Local time: +0.39999999999999999998s, Ipv4GlobalRouting table

" />
<rt t="0.4" id="27" info="Node: 27, Time: +0.39999999999999999998s, Local time: +0.39999999999999999998s, Ipv4ListRouting table
  Priority: 0 Protocol: ns3::Ipv4StaticRouting
Node: 27, Time: +0.39999999999999999998s, Local time: +0.39999999999999999998s, Ipv4StaticRouting table
Destination     Gateway         Genmask         Flags Metric Ref    Use Iface
127.0.0.0       0.0.0.0         255.0.0.0       U     0      -      -   0

  Priority: -10 Protocol: ns3::Ipv4GlobalRouting
Node: 27, Time: +0.39999999999999999998s, Local time: +0.39999999999999999998s, Ipv4GlobalRouting table

" />
<rt t="0.4" id="28" info="Node: 28, Time: +0.39999999999999999998s, Local time: +0.39999999999999999998s, Ipv4ListRouting table
  Priority: 0 Protocol: ns3::Ipv4StaticRouting
Node: 28, Time: +0.39999999999999999998s, Local time: +0.39999999999999999998s, Ipv4StaticRouting table
Destination     Gateway         Genmask         Flags Metric Ref    Use Iface
127.0.0.0       0.0.0.0         255.0.0.0       U     0      -      -   0

  Priority: -10 Protocol: ns3::Ipv4GlobalRouting
Node: 28, Time: +0.39999999999999999998s, Local time: +0.39999999999999999998s, Ipv4GlobalRouting table

" />
<rt t="0.4" id="29" info="Node: 29, Time: +0.39999999999999999998s, Local time: +0.39999999999999999998s, Ipv4ListRouting table
  Priority: 0 Protocol: ns3::Ipv4StaticRouting
Node: 29, Time: +0.39999999999999999998s, Local time: +0.39999999999999999998s, Ipv4StaticRouting table
Destination     Gateway         Genmask         Flags Metric Ref    Use Iface
127.0.0.0       0.0.0.0         255.0.0.0       U     0      -      -   0

  Priority: -10 Protocol: ns3::Ipv4GlobalRouting
Node: 29, Time: +0.39999999999999999998s, Local time: +0.39999999999999999998s, Ipv4GlobalRouting table

" />
<rt t="0.4" id="30" info="Node: 30, Time: +0.39999999999999999998s, Local time: +0.39999999999999999998s, Ipv4ListRouting table
  Priority: 0 Protocol: ns3::Ipv4StaticRouting
Node: 30, Time: +0.39999999999999999998s, Local time: +0.39999999999999999998s, Ipv4StaticRouting table
Destination     Gateway         Genmask         Flags Metric Ref    Use Iface
127.0.0.0       0.0.0.0         255.0.0.0       U     0      -      -   0

  Priority: -10 Protocol: ns3::Ipv4GlobalRouting
Node: 30, Time: +0.39999999999999999998s, Local time: +0.39999999999999999998s, Ipv4GlobalRouting table

" />
<rt t="0.4" id="31" info="Node: 31, Time: +0.39999999999999999998s, Local time: +0.39999999999999999998s, Ipv4ListRouting table
  Priority: 0 Protocol: ns3::Ipv4StaticRouting
Node: 31, Time: +0.39999999999999999998s, Local time: +0.39999999999999999998s, Ipv4StaticRouting table
Destination     Gateway         Genmask         Flags Metric Ref    Use Iface
127.0.0.0       0.0.0.0         255.0.0.0       U     0      -      -   0

  Priority: -10 Protocol: ns3::Ipv4GlobalRouting
Node: 31, Time: +0.39999999999999999998s, Local time: +0.39999999999999999998s, Ipv4GlobalRouting table

" />
<rt t="0.4" id="32" info="Node: 32, Time: +0.39999999999999999998s, Local time: +0.39999999999999999998s, Ipv4ListRouting table
  Priority: 0 Protocol: ns3::Ipv4StaticRouting
Node: 32, Time: +0.39999999999999999998s, Local time: +0.39999999999999999998s, Ipv4StaticRouting table
Destination     Gateway         Genmask         Flags Metric Ref    Use Iface
127.0.0.0       0.0.0.0         255.0.0.0       U     0      -      -   0

  Priority: -10 Protocol: ns3::Ipv4GlobalRouting
Node: 32, Time: +0.39999999999999999998s, Local time: +0.39999999999999999998s, Ipv4GlobalRouting table

" />
<rt t="0.4" id="33" info="Node: 33, Time: +0.39999999999999999998s, Local time: +0.39999999999999999998s, Ipv4ListRouting table
  Priority: 0 Protocol: ns3::Ipv4StaticRouting
Node: 33, Time: +0.39999999999999999998s, Local time: +0.39999999999999999998s, Ipv4StaticRouting table
Destination     Gateway         Genmask         Flags Metric Ref    Use Iface
127.0.0.0       0.0.0.0         255.0.0.0       U     0      -      -   0

  Priority: -10 Protocol: ns3::Ipv4GlobalRouting
Node: 33, Time: +0.39999999999999999998s, Local time: +0.39999999999999999998s, Ipv4GlobalRouting table

" />
<rt t="0.4" id="34" info="Node: 34, Time: +0.39999999999999999998s, Local time: +0.39999999999999999998s, Ipv4ListRouting table
  Priority: 0 Protocol: ns3::Ipv4StaticRouting
Node: 34, Time: +0.39999999999999999998s, Local time: +0.39999999999999999998s, Ipv4StaticRouting table
Destination     Gateway         Genmask         Flags Metric Ref    Use Iface
127.0.0.0       0.0.0.0         255.0.0.0       U     0      -      -   0

  Priority: -10 Protocol: ns3::Ipv4GlobalRouting
Node: 34, Time: +0.39999999999999999998s, Local time: +0.39999999999999999998s, Ipv4GlobalRouting table

" />
<rt t="0.4" id="35" info="Node: 35, Time: +0.39999999999999999998s, Local time: +0.39999999999999999998s, Ipv4ListRouting table
  Priority: 0 Protocol: ns3::Ipv4StaticRouting
Node: 35, Time: +0.39999999999999999998s, Local time: +0.39999999999999999998s, Ipv4StaticRouting table
Destination     Gateway         Genmask         Flags Metric Ref    Use Iface
127.0.0.0       0.0.0.0         255.0.0.0       U     0      -      -   0

  Priority: -10 Protocol: ns3::Ipv4GlobalRouting
Node: 35, Time: +0.39999999999999999998s, Local time: +0.39999999999999999998s, Ipv4GlobalRouting table

" />
<rt t="0.4" id="36" info="Node: 36, Time: +0.39999999999999999998s, Local time: +0.39999999999999999998s, Ipv4ListRouting table
  Priority: 0 Protocol: ns3::Ipv4StaticRouting
Node: 36, Time: +0.39999999999999999998s, Local time: +0.39999999999999999998s, Ipv4StaticRouting table
Destination     Gateway         Genmask         Flags Metric Ref    Use Iface
127.0.0.0       0.0.0.0         255.0.0.0       U     0      -      -   0

  Priority: -10 Protocol: ns3::Ipv4GlobalRouting
Node: 36, Time: +0.39999999999999999998s, Local time: +0.39999999999999999998s, Ipv4GlobalRouting table

" />
<rt t="0.4" id="37" info="Node: 37, Time: +0.39999999999999999998s, Local time: +0.39999999999999999998s, Ipv4ListRouting table
  Priority: 0 Protocol: ns3::Ipv4StaticRouting
Node: 37, Time: +0.39999999999999999998s, Local time: +0.39999999999999999998s, Ipv4StaticRouting table
Destination     Gateway         Genmask         Flags Metric Ref    Use Iface
127.0.0.0       0.0.0.0         255.0.0.0       U     0      -      -   0

  Priority: -10 Protocol: ns3::Ipv4GlobalRouting
Node: 37, Time: +0.39999999999999999998s, Local time: +0.39999999999999999998s, Ipv4GlobalRouting table

" />
<rt t="0.4" id="38" info="Node: 38, Time: +0.39999999999999999998s, Local time: +0.39999999999999999998s, Ipv4ListRouting table
  Priority: 0 Protocol: ns3::Ipv4StaticRouting
Node: 38, Time: +0.39999999999999999998s, Local time: +0.39999999999999999998s, Ipv4StaticRouting table
Destination     Gateway         Genmask         Flags Metric Ref    Use Iface
127.0.0.0       0.0.0.0         255.0.0.0       U     0      -      -   0

  Priority: -10 Protocol: ns3::Ipv4GlobalRouting
Node: 38, Time: +0.39999999999999999998s, Local time: +0.39999999999999999998s, Ipv4GlobalRouting table

" />
<rt t="0.4" id="39" info="Node: 39, Time: +0.39999999999999999998s, Local time: +0.39999999999999999998s, Ipv4ListRouting table
  Priority: 0 Protocol: ns3::Ipv4StaticRouting
Node: 39, Time: +0.39999999999999999998s, Local time: +0.39999999999999999998s, Ipv4StaticRouting table
Destination     Gateway         Genmask         Flags Metric Ref    Use Iface
127.0.0.0       0.0.0.0         255.0.0.0       U     0      -      -   0

  Priority: -10 Protocol: ns3::Ipv4GlobalRouting
Node: 39, Time: +0.39999999999999999998s, Local time: +0.39999999999999999998s, Ipv4GlobalRouting table

" />
<rt t="0.4" id="40" info="Node: 40, Time: +0.39999999999999999998s, Local time: +0.39999999999999999998s, Ipv4ListRouting table
  Priority: 0 Protocol: ns3::Ipv4StaticRouting
Node: 40, Time: +0.39999999999999999998s, Local time: +0.39999999999999999998s, Ipv4StaticRouting table
Destination     Gateway         Genmask         Flags Metric Ref    Use Iface
127.0.0.0       0.0.0.0         255.0.0.0       U     0      -      -   0

  Priority: -10 Protocol: ns3::Ipv4GlobalRouting
Node: 40, Time: +0.39999999999999999998s, Local time: +0.39999999999999999998s, Ipv4GlobalRouting table

" />
<rt t="0.4" id="41" info="Node: 41, Time: +0.39999999999999999998s, Local time: +0.39999999999999999998s, Ipv4ListRouting table
  Priority: 0 Protocol: ns3::Ipv4StaticRouting
Node: 41, Time: +0.39999999999999999998s, Local time: +0.39999999999999999998s, Ipv4StaticRouting table
Destination     Gateway         Genmask         Flags Metric Ref    Use Iface
127.0.0.0       0.0.0.0         255.0.0.0       U     0      -      -   0

  Priority: -10 Protocol: ns3::Ipv4GlobalRouting
Node: 41, Time: +0.39999999999999999998s, Local time: +0.39999999999999999998s, Ipv4GlobalRouting table

" />
<rt t="0.4" id="42" info="Node: 42, Time: +0.39999999999999999998s, Local time: +0.39999999999999999998s, Ipv4ListRouting table
  Priority: 0 Protocol: ns3::Ipv4StaticRouting
Node: 42, Time: +0.39999999999999999998s, Local time: +0.39999999999999999998s, Ipv4StaticRouting table
Destination     Gateway         Genmask         Flags Metric Ref    Use Iface
127.0.0.0       0.0.0.0         255.0.0.0       U     0      -      -   0

  Priority: -10 Protocol: ns3::Ipv4GlobalRouting
Node: 42, Time: +0.39999999999999999998s, Local time: +0.39999999999999999998s, Ipv4GlobalRouting table

" />
<rt t="0.4" id="43" info="Node: 43, Time: +0.39999999999999999998s, Local time: +0.39999999999999999998s, Ipv4ListRouting table
  Priority: 0 Protocol: ns3::Ipv4StaticRouting
Node: 43, Time: +0.39999999999999999998s, Local time: +0.39999999999999999998s, Ipv4StaticRouting table
Destination     Gateway         Genmask         Flags Metric Ref    Use Iface
127.0.0.0       0.0.0.0         255.0.0.0       U     0      -      -   0

  Priority: -10 Protocol: ns3::Ipv4GlobalRouting
Node: 43, Time: +0.39999999999999999998s, Local time: +0.39999999999999999998s, Ipv4GlobalRouting table

" />
<rt t="0.4" id="44" info="Node: 44, Time: +0.39999999999999999998s, Local time: +0.39999999999999999998s, Ipv4ListRouting table
  Priority: 0 Protocol: ns3::Ipv4StaticRouting
Node: 44, Time: +0.39999999999999999998s, Local time: +0.39999999999999999998s, Ipv4StaticRouting table
Destination     Gateway         Genmask         Flags Metric Ref    Use Iface
127.0.0.0       0.0.0.0         255.0.0.0       U     0      -      -   0

  Priority: -10 Protocol: ns3::Ipv4GlobalRouting
Node: 44, Time: +0.39999999999999999998s, Local time: +0.39999999999999999998s, Ipv4GlobalRouting table

" />
<rt t="0.4" id="45" info="Node: 45, Time: +0.39999999999999999998s, Local time: +0.39999999999999999998s, Ipv4ListRouting table
  Priority: 0 Protocol: ns3::Ipv4StaticRouting
Node: 45, Time: +0.39999999999999999998s, Local time: +0.39999999999999999998s, Ipv4StaticRouting table
Destination     Gateway         Genmask         Flags Metric Ref    Use Iface
127.0.0.0       0.0.0.0         255.0.0.0       U     0      -      -   0

  Priority: -10 Protocol: ns3::Ipv4GlobalRouting
Node: 45, Time: +0.39999999999999999998s, Local time: +0.39999999999999999998s, Ipv4GlobalRouting table

" />
<rt t="0.4" id="46" info="Node: 46, Time: +0.39999999999999999998s, Local time: +0.39999999999999999998s, Ipv4ListRouting table
  Priority: 0 Protocol: ns3::Ipv4StaticRouting
Node: 46, Time: +0.39999999999999999998s, Local time: +0.39999999999999999998s, Ipv4StaticRouting table
Destination     Gateway         Genmask         Flags Metric Ref    Use Iface
127.0.0.0       0.0.0.0         255.0.0.0       U     0      -      -   0

  Priority: -10 Protocol: ns3::Ipv4GlobalRouting
Node: 46, Time: +0.39999999999999999998s, Local time: +0.39999999999999999998s, Ipv4GlobalRouting table

" />
<rt t="0.4" id="47" info="Node: 47, Time: +0.39999999999999999998s, Local time: +0.39999999999999999998s, Ipv4ListRouting table
  Priority: 0 Protocol: ns3::Ipv4StaticRouting
Node: 47, Time: +0.39999999999999999998s, Local time: +0.39999999999999999998s, Ipv4StaticRouting table
Destination     Gateway         Genmask         Flags Metric Ref    Use Iface
127.0.0.0       0.0.0.0         255.0.0.0       U     0      -      -   0

  Priority: -10 Protocol: ns3::Ipv4GlobalRouting
Node: 47, Time: +0.39999999999999999998s, Local time: +0.39999999999999999998s, Ipv4GlobalRouting table

" />
<rt t="0.4" id="48" info="Node: 48, Time: +0.39999999999999999998s, Local time: +0.39999999999999999998s, Ipv4ListRouting table
  Priority: 0 Protocol: ns3::Ipv4StaticRouting
Node: 48, Time: +0.39999999999999999998s, Local time: +0.39999999999999999998s, Ipv4StaticRouting table
Destination     Gateway         Genmask         Flags Metric Ref    Use Iface
127.0.0.0       0.0.0.0         255.0.0.0       U     0      -      -   0

  Priority: -10 Protocol: ns3::Ipv4GlobalRouting
Node: 48, Time: +0.39999999999999999998s, Local time: +0.39999999999999999998s, Ipv4GlobalRouting table

" />
<rt t="0.4" id="49" info="Node: 49, Time: +0.39999999999999999998s, Local time: +0.39999999999999999998s, Ipv4ListRouting table
  Priority: 0 Protocol: ns3::Ipv4StaticRouting
Node: 49, Time: +0.39999999999999999998s, Local time: +0.39999999999999999998s, Ipv4StaticRouting table
Destination     Gateway         Genmask         Flags Metric Ref    Use Iface
127.0.0.0       0.0.0.0         255.0.0.0       U     0      -      -   0

  Priority: -10 Protocol: ns3::Ipv4GlobalRouting
Node: 49, Time: +0.39999999999999999998s, Local time: +0.39999999999999999998s, Ipv4GlobalRouting table

" />
<rt t="0.4" id="50" info="Node: 50, Time: +0.39999999999999999998s, Local time: +0.39999999999999999998s, Ipv4ListRouting table
  Priority: 0 Protocol: ns3::Ipv4StaticRouting
Node: 50, Time: +0.39999999999999999998s, Local time: +0.39999999999999999998s, Ipv4StaticRouting table
Destination     Gateway         Genmask         Flags Metric Ref    Use Iface
127.0.0.0       0.0.0.0         255.0.0.0       U     0      -      -   0

  Priority: -10 Protocol: ns3::Ipv4GlobalRouting
Node: 50, Time: +0.39999999999999999998s, Local time: +0.39999999999999999998s, Ipv4GlobalRouting table

" />
<rt t="0.4" id="51" info="Node: 51, Time: +0.39999999999999999998s, Local time: +0.39999999999999999998s, Ipv4ListRouting table
  Priority: 0 Protocol: ns3::Ipv4StaticRouting
Node: 51, Time: +0.39999999999999999998s, Local time: +0.39999999999999999998s, Ipv4StaticRouting table
Destination     Gateway         Genmask         Flags Metric Ref    Use Iface
127.0.0.0       0.0.0.0         255.0.0.0       U     0      -      -   0

  Priority: -10 Protocol: ns3::Ipv4GlobalRouting
Node: 51, Time: +0.39999999999999999998s, Local time: +0.39999999999999999998s, Ipv4GlobalRouting table

" />
<rt t="0.4" id="52" info="Node: 52, Time: +0.39999999999999999998s, Local time: +0.39999999999999999998s, Ipv4ListRouting table
  Priority: 0 Protocol: ns3::Ipv4StaticRouting
Node: 52, Time: +0.39999999999999999998s, Local time: +0.39999999999999999998s, Ipv4StaticRouting table
Destination     Gateway         Genmask         Flags Metric Ref    Use Iface
127.0.0.0       0.0.0.0         255.0.0.0       U     0      -      -   0

  Priority: -10 Protocol: ns3::Ipv4GlobalRouting
Node: 52, Time: +0.39999999999999999998s, Local time: +0.39999999999999999998s, Ipv4GlobalRouting table

" />
<rt t="0.4" id="53" info="Node: 53, Time: +0.39999999999999999998s, Local time: +0.39999999999999999998s, Ipv4ListRouting table
  Priority: 0 Protocol: ns3::Ipv4StaticRouting
Node: 53, Time: +0.39999999999999999998s, Local time: +0.39999999999999999998s, Ipv4StaticRouting table
Destination     Gateway         Genmask         Flags Metric Ref    Use Iface
127.0.0.0       0.0.0.0         255.0.0.0       U     0      -      -   0

  Priority: -10 Protocol: ns3::Ipv4GlobalRouting
Node: 53, Time: +0.39999999999999999998s, Local time: +0.39999999999999999998s, Ipv4GlobalRouting table

" />
<rt t="0.4" id="54" info="Node: 54, Time: +0.39999999999999999998s, Local time: +0.39999999999999999998s, Ipv4ListRouting table
  Priority: 0 Protocol: ns3::Ipv4StaticRouting
Node: 54, Time: +0.39999999999999999998s, Local time: +0.39999999999999999998s, Ipv4StaticRouting table
Destination     Gateway         Genmask         Flags Metric Ref    Use Iface
127.0.0.0       0.0.0.0         255.0.0.0       U     0      -      -   0

  Priority: -10 Protocol: ns3::Ipv4GlobalRouting
Node: 54, Time: +0.39999999999999999998s, Local time: +0.39999999999999999998s, Ipv4GlobalRouting table

" />
<rt t="0.4" id="55" info="Node: 55, Time: +0.39999999999999999998s, Local time: +0.39999999999999999998s, Ipv4ListRouting table
  Priority: 0 Protocol: ns3::Ipv4StaticRouting
Node: 55, Time: +0.39999999999999999998s, Local time: +0.39999999999999999998s, Ipv4StaticRouting table
Destination     Gateway         Genmask         Flags Metric Ref    Use Iface
127.0.0.0       0.0.0.0         255.0.0.0       U     0      -      -   0

  Priority: -10 Protocol: ns3::Ipv4GlobalRouting
Node: 55, Time: +0.39999999999999999998s, Local time: +0.39999999999999999998s, Ipv4GlobalRouting table

" />
<rt t="0.4" id="56" info="Node: 56, Time: +0.39999999999999999998s, Local time: +0.39999999999999999998s, Ipv4ListRouting table
  Priority: 0 Protocol: ns3::Ipv4StaticRouting
Node: 56, Time: +0.39999999999999999998s, Local time: +0.39999999999999999998s, Ipv4StaticRouting table
Destination     Gateway         Genmask         Flags Metric Ref    Use Iface
127.0.0.0       0.0.0.0         255.0.0.0       U     0      -      -   0

  Priority: -10 Protocol: ns3::Ipv4GlobalRouting
Node: 56, Time: +0.39999999999999999998s, Local time: +0.39999999999999999998s, Ipv4GlobalRouting table

" />
<rt t="0.4" id="57" info="Node: 57, Time: +0.39999999999999999998s, Local time: +0.39999999999999999998s, Ipv4ListRouting table
  Priority: 0 Protocol: ns3::Ipv4StaticRouting
Node: 57, Time: +0.39999999999999999998s, Local time: +0.39999999999999999998s, Ipv4StaticRouting table
Destination     Gateway         Genmask         Flags Metric Ref    Use Iface
127.0.0.0       0.0.0.0         255.0.0.0       U     0      -      -   0

  Priority: -10 Protocol: ns3::Ipv4GlobalRouting
Node: 57, Time: +0.39999999999999999998s, Local time: +0.39999999999999999998s, Ipv4GlobalRouting table

" />
<rt t="0.4" id="58" info="Node: 58, Time: +0.39999999999999999998s, Local time: +0.39999999999999999998s, Ipv4ListRouting table
  Priority: 0 Protocol: ns3::Ipv4StaticRouting
Node: 58, Time: +0.39999999999999999998s, Local time: +0.39999999999999999998s, Ipv4StaticRouting table
Destination     Gateway         Genmask         Flags Metric Ref    Use Iface
127.0.0.0       0.0.0.0         255.0.0.0       U     0      -      -   0

  Priority: -10 Protocol: ns3::Ipv4GlobalRouting
Node: 58, Time: +0.39999999999999999998s, Local time: +0.39999999999999999998s, Ipv4GlobalRouting table

" />
<rt t="0.4" id="59" info="Node: 59, Time: +0.39999999999999999998s, Local time: +0.39999999999999999998s, Ipv4ListRouting table
  Priority: 0 Protocol: ns3::Ipv4StaticRouting
Node: 59, Time: +0.39999999999999999998s, Local time: +0.39999999999999999998s, Ipv4StaticRouting table
Destination     Gateway         Genmask         Flags Metric Ref    Use Iface
127.0.0.0       0.0.0.0         255.0.0.0       U     0      -      -   0

  Priority: -10 Protocol: ns3::Ipv4GlobalRouting
Node: 59, Time: +0.39999999999999999998s, Local time: +0.39999999999999999998s, Ipv4GlobalRouting table

" />
<rt t="0.4" id="60" info="Node: 60, Time: +0.39999999999999999998s, Local time: +0.39999999999999999998s, Ipv4ListRouting table
  Priority: 0 Protocol: ns3::Ipv4StaticRouting
Node: 60, Time: +0.39999999999999999998s, Local time: +0.39999999999999999998s, Ipv4StaticRouting table
Destination     Gateway         Genmask         Flags Metric Ref    Use Iface
127.0.0.0       0.0.0.0         255.0.0.0       U     0      -      -   0

  Priority: -10 Protocol: ns3::Ipv4GlobalRouting
Node: 60, Time: +0.39999999999999999998s, Local time: +0.39999999999999999998s, Ipv4GlobalRouting table

" />
<rt t="0.4" id="61" info="Node: 61, Time: +0.39999999999999999998s, Local time: +0.39999999999999999998s, Ipv4ListRouting table
  Priority: 0 Protocol: ns3::Ipv4StaticRouting
Node: 61, Time: +0.39999999999999999998s, Local time: +0.39999999999999999998s, Ipv4StaticRouting table
Destination     Gateway         Genmask         Flags Metric Ref    Use Iface
127.0.0.0       0.0.0.0         255.0.0.0       U     0      -      -   0

  Priority: -10 Protocol: ns3::Ipv4GlobalRouting
Node: 61, Time: +0.39999999999999999998s, Local time: +0.39999999999999999998s, Ipv4GlobalRouting table

" />
<rt t="0.4" id="62" info="Node: 62, Time: +0.39999999999999999998s, Local time: +0.39999999999999999998s, Ipv4ListRouting table
  Priority: 0 Protocol: ns3::Ipv4StaticRouting
Node: 62, Time: +0.39999999999999999998s, Local time: +0.39999999999999999998s, Ipv4StaticRouting table
Destination     Gateway         Genmask         Flags Metric Ref    Use Iface
127.0.0.0       0.0.0.0         255.0.0.0       U     0      -      -   0

  Priority: -10 Protocol: ns3::Ipv4GlobalRouting
Node: 62, Time: +0.39999999999999999998s, Local time: +0.39999999999999999998s, Ipv4GlobalRouting table

" />
<rt t="0.4" id="63" info="Node: 63, Time: +0.39999999999999999998s, Local time: +0.39999999999999999998s, Ipv4ListRouting table
  Priority: 0 Protocol: ns3::Ipv4StaticRouting
Node: 63, Time: +0.39999999999999999998s, Local time: +0.39999999999999999998s, Ipv4StaticRouting table
Destination     Gateway         Genmask         Flags Metric Ref    Use Iface
127.0.0.0       0.0.0.0         255.0.0.0       U     0      -      -   0

  Priority: -10 Protocol: ns3::Ipv4GlobalRouting
Node: 63, Time: +0.39999999999999999998s, Local time: +0.39999999999999999998s, Ipv4GlobalRouting table

" />
<rt t="0.4" id="64" info="Node: 64, Time: +0.39999999999999999998s, Local time: +0.39999999999999999998s, Ipv4ListRouting table
  Priority: 0 Protocol: ns3::Ipv4StaticRouting
Node: 64, Time: +0.39999999999999999998s, Local time: +0.39999999999999999998s, Ipv4StaticRouting table
Destination     Gateway         Genmask         Flags Metric Ref    Use Iface
127.0.0.0       0.0.0.0         255.0.0.0       U     0      -      -   0

  Priority: -10 Protocol: ns3::Ipv4GlobalRouting
Node: 64, Time: +0.39999999999999999998s, Local time: +0.39999999999999999998s, Ipv4GlobalRouting table

" />
<rt t="0.4" id="65" info="Node: 65, Time: +0.39999999999999999998s, Local time: +0.39999999999999999998s, Ipv4ListRouting table
  Priority: 0 Protocol: ns3::Ipv4StaticRouting
Node: 65, Time: +0.39999999999999999998s, Local time: +0.39999999999999999998s, Ipv4StaticRouting table
Destination     Gateway         Genmask         Flags Metric Ref    Use Iface
127.0.0.0       0.0.0.0         255.0.0.0       U     0      -      -   0

  Priority: -10 Protocol: ns3::Ipv4GlobalRouting
Node: 65, Time: +0.39999999999999999998s, Local time: +0.39999999999999999998s, Ipv4GlobalRouting table

" />
<rt t="0.4" id="66" info="Node: 66, Time: +0.39999999999999999998s, Local time: +0.39999999999999999998s, Ipv4ListRouting table
  Priority: 0 Protocol: ns3::Ipv4StaticRouting
Node: 66, Time: +0.39999999999999999998s, Local time: +0.39999999999999999998s, Ipv4StaticRouting table
Destination     Gateway         Genmask         Flags Metric Ref    Use Iface
127.0.0.0       0.0.0.0         255.0.0.0       U     0      -      -   0

  Priority: -10 Protocol: ns3::Ipv4GlobalRouting
Node: 66, Time: +0.39999999999999999998s, Local time: +0.39999999999999999998s, Ipv4GlobalRouting table

" />
<rt t="0.4" id="67" info="Node: 67, Time: +0.39999999999999999998s, Local time: +0.39999999999999999998s, Ipv4ListRouting table
  Priority: 0 Protocol: ns3::Ipv4StaticRouting
Node: 67, Time: +0.39999999999999999998s, Local time: +0.39999999999999999998s, Ipv4StaticRouting table
Destination     Gateway         Genmask         Flags Metric Ref    Use Iface
127.0.0.0       0.0.0.0         255.0.0.0       U     0      -      -   0

  Priority: -10 Protocol: ns3::Ipv4GlobalRouting
Node: 67, Time: +0.39999999999999999998s, Local time: +0.39999999999999999998s, Ipv4GlobalRouting table

" />
<rt t="0.4" id="68" info="Node: 68, Time: +0.39999999999999999998s, Local time: +0.39999999999999999998s, Ipv4ListRouting table
  Priority: 0 Protocol: ns3::Ipv4StaticRouting
Node: 68, Time: +0.39999999999999999998s, Local time: +0.39999999999999999998s, Ipv4StaticRouting table
Destination     Gateway         Genmask         Flags Metric Ref    Use Iface
127.0.0.0       0.0.0.0         255.0.0.0       U     0      -      -   0

  Priority: -10 Protocol: ns3::Ipv4GlobalRouting
Node: 68, Time: +0.39999999999999999998s, Local time: +0.39999999999999999998s, Ipv4GlobalRouting table

" />
<rt t="0.4" id="69" info="Node: 69, Time: +0.39999999999999999998s, Local time: +0.39999999999999999998s, Ipv4ListRouting table
  Priority: 0 Protocol: ns3::Ipv4StaticRouting
Node: 69, Time: +0.39999999999999999998s, Local time: +0.39999999999999999998s, Ipv4StaticRouting table
Destination     Gateway         Genmask         Flags Metric Ref    Use Iface
127.0.0.0       0.0.0.0         255.0.0.0       U     0      -      -   0

  Priority: -10 Protocol: ns3::Ipv4GlobalRouting
Node: 69, Time: +0.39999999999999999998s, Local time: +0.39999999999999999998s, Ipv4GlobalRouting table

" />
<rt t="0.4" id="70" info="Node: 70, Time: +0.39999999999999999998s, Local time: +0.39999999999999999998s, Ipv4ListRouting table
  Priority: 0 Protocol: ns3::Ipv4StaticRouting
Node: 70, Time: +0.39999999999999999998s, Local time: +0.39999999999999999998s, Ipv4StaticRouting table
Destination     Gateway         Genmask         Flags Metric Ref    Use Iface
127.0.0.0       0.0.0.0         255.0.0.0       U     0      -      -   0

  Priority: -10 Protocol: ns3::Ipv4GlobalRouting
Node: 70, Time: +0.39999999999999999998s, Local time: +0.39999999999999999998s, Ipv4GlobalRouting table

" />
<rt t="0.4" id="71" info="Node: 71, Time: +0.39999999999999999998s, Local time: +0.39999999999999999998s, Ipv4ListRouting table
  Priority: 0 Protocol: ns3::Ipv4StaticRouting
Node: 71, Time: +0.39999999999999999998s, Local time: +0.39999999999999999998s, Ipv4StaticRouting table
Destination     Gateway         Genmask         Flags Metric Ref    Use Iface
127.0.0.0       0.0.0.0         255.0.0.0       U     0      -      -   0

  Priority: -10 Protocol: ns3::Ipv4GlobalRouting
Node: 71, Time: +0.39999999999999999998s, Local time: +0.39999999999999999998s, Ipv4GlobalRouting table

" />
<rt t="0.4" id="72" info="Node: 72, Time: +0.39999999999999999998s, Local time: +0.39999999999999999998s, Ipv4ListRouting table
  Priority: 0 Protocol: ns3::Ipv4StaticRouting
Node: 72, Time: +0.39999999999999999998s, Local time: +0.39999999999999999998s, Ipv4StaticRouting table
Destination     Gateway         Genmask         Flags Metric Ref    Use Iface
127.0.0.0       0.0.0.0         255.0.0.0       U     0      -      -   0

  Priority: -10 Protocol: ns3::Ipv4GlobalRouting
Node: 72, Time: +0.39999999999999999998s, Local time: +0.39999999999999999998s, Ipv4GlobalRouting table

" />
<rt t="0.4" id="73" info="Node: 73, Time: +0.39999999999999999998s, Local time: +0.39999999999999999998s, Ipv4ListRouting table
  Priority: 0 Protocol: ns3::Ipv4StaticRouting
Node: 73, Time: +0.39999999999999999998s, Local time: +0.39999999999999999998s, Ipv4StaticRouting table
Destination     Gateway         Genmask         Flags Metric Ref    Use Iface
127.0.0.0       0.0.0.0         255.0.0.0       U     0      -      -   0

  Priority: -10 Protocol: ns3::Ipv4GlobalRouting
Node: 73, Time: +0.39999999999999999998s, Local time: +0.39999999999999999998s, Ipv4GlobalRouting table

" />
<rt t="0.4" id="74" info="Node: 74, Time: +0.39999999999999999998s, Local time: +0.39999999999999999998s, Ipv4ListRouting table
  Priority: 0 Protocol: ns3::Ipv4StaticRouting
Node: 74, Time: +0.39999999999999999998s, Local time: +0.39999999999999999998s, Ipv4StaticRouting table
Destination     Gateway         Genmask         Flags Metric Ref    Use Iface
127.0.0.0       0.0.0.0         255.0.0.0       U     0      -      -   0

  Priority: -10 Protocol: ns3::Ipv4GlobalRouting
Node: 74, Time: +0.39999999999999999998s, Local time: +0.39999999999999999998s, Ipv4GlobalRouting table

" />
<rt t="0.4" id="75" info="Node: 75, Time: +0.39999999999999999998s, Local time: +0.39999999999999999998s, Ipv4ListRouting table
  Priority: 0 Protocol: ns3::Ipv4StaticRouting
Node: 75, Time: +0.39999999999999999998s, Local time: +0.39999999999999999998s, Ipv4StaticRouting table
Destination     Gateway         Genmask         Flags Metric Ref    Use Iface
127.0.0.0       0.0.0.0         255.0.0.0       U     0      -      -   0

  Priority: -10 Protocol: ns3::Ipv4GlobalRouting
Node: 75, Time: +0.39999999999999999998s, Local time: +0.39999999999999999998s, Ipv4GlobalRouting table

" />
<rt t="0.4" id="76" info="Node: 76, Time: +0.39999999999999999998s, Local time: +0.39999999999999999998s, Ipv4ListRouting table
  Priority: 0 Protocol: ns3::Ipv4StaticRouting
Node: 76, Time: +0.39999999999999999998s, Local time: +0.39999999999999999998s, Ipv4StaticRouting table
Destination     Gateway         Genmask         Flags Metric Ref    Use Iface
127.0.0.0       0.0.0.0         255.0.0.0       U     0      -      -   0

  Priority: -10 Protocol: ns3::Ipv4GlobalRouting
Node: 76, Time: +0.39999999999999999998s, Local time: +0.39999999999999999998s, Ipv4GlobalRouting table

" />
<rt t="0.4" id="77" info="Node: 77, Time: +0.39999999999999999998s, Local time: +0.39999999999999999998s, Ipv4ListRouting table
  Priority: 0 Protocol: ns3::Ipv4StaticRouting
Node: 77, Time: +0.39999999999999999998s, Local time: +0.39999999999999999998s, Ipv4StaticRouting table
Destination     Gateway         Genmask         Flags Metric Ref    Use Iface
127.0.0.0       0.0.0.0         255.0.0.0       U     0      -      -   0

  Priority: -10 Protocol: ns3::Ipv4GlobalRouting
Node: 77, Time: +0.39999999999999999998s, Local time: +0.39999999999999999998s, Ipv4GlobalRouting table

" />
<rt t="0.4" id="78" info="Node: 78, Time: +0.39999999999999999998s, Local time: +0.39999999999999999998s, Ipv4ListRouting table
  Priority: 0 Protocol: ns3::Ipv4StaticRouting
Node: 78, Time: +0.39999999999999999998s, Local time: +0.39999999999999999998s, Ipv4StaticRouting table
Destination     Gateway         Genmask         Flags Metric Ref    Use Iface
127.0.0.0       0.0.0.0         255.0.0.0       U     0      -      -   0

  Priority: -10 Protocol: ns3::Ipv4GlobalRouting
Node: 78, Time: +0.39999999999999999998s, Local time: +0.39999999999999999998s, Ipv4GlobalRouting table

" />
<rt t="0.4" id="79" info="Node: 79, Time: +0.39999999999999999998s, Local time: +0.39999999999999999998s, Ipv4ListRouting table
  Priority: 0 Protocol: ns3::Ipv4StaticRouting
Node: 79, Time: +0.39999999999999999998s, Local time: +0.39999999999999999998s, Ipv4StaticRouting table
Destination     Gateway         Genmask         Flags Metric Ref    Use Iface
127.0.0.0       0.0.0.0         255.0.0.0       U     0      -      -   0

  Priority: -10 Protocol: ns3::Ipv4GlobalRouting
Node: 79, Time: +0.39999999999999999998s, Local time: +0.39999999999999999998s, Ipv4GlobalRouting table

" />
<rt t="0.4" id="80" info="Node: 80, Time: +0.39999999999999999998s, Local time: +0.39999999999999999998s, Ipv4ListRouting table
  Priority: 0 Protocol: ns3::Ipv4StaticRouting
Node: 80, Time: +0.39999999999999999998s, Local time: +0.39999999999999999998s, Ipv4StaticRouting table
Destination     Gateway         Genmask         Flags Metric Ref    Use Iface
127.0.0.0       0.0.0.0         255.0.0.0       U     0      -      -   0

  Priority: -10 Protocol: ns3::Ipv4GlobalRouting
Node: 80, Time: +0.39999999999999999998s, Local time: +0.39999999999999999998s, Ipv4GlobalRouting table

" />
<rt t="0.4" id="81" info="Node: 81, Time: +0.39999999999999999998s, Local time: +0.39999999999999999998s, Ipv4ListRouting table
  Priority: 0 Protocol: ns3::Ipv4StaticRouting
Node: 81, Time: +0.39999999999999999998s, Local time: +0.39999999999999999998s, Ipv4StaticRouting table
Destination     Gateway         Genmask         Flags Metric Ref    Use Iface
127.0.0.0       0.0.0.0         255.0.0.0       U     0      -      -   0

  Priority: -10 Protocol: ns3::Ipv4GlobalRouting
Node: 81, Time: +0.39999999999999999998s, Local time: +0.39999999999999999998s, Ipv4GlobalRouting table

" />
<rt t="0.4" id="82" info="Node: 82, Time: +0.39999999999999999998s, Local time: +0.39999999999999999998s, Ipv4ListRouting table
  Priority: 0 Protocol: ns3::Ipv4StaticRouting
Node: 82, Time: +0.39999999999999999998s, Local time: +0.39999999999999999998s, Ipv4StaticRouting table
Destination     Gateway         Genmask         Flags Metric Ref    Use Iface
127.0.0.0       0.0.0.0         255.0.0.0       U     0      -      -   0

  Priority: -10 Protocol: ns3::Ipv4GlobalRouting
Node: 82, Time: +0.39999999999999999998s, Local time: +0.39999999999999999998s, Ipv4GlobalRouting table

" />
<rt t="0.4" id="83" info="Node: 83, Time: +0.39999999999999999998s, Local time: +0.39999999999999999998s, Ipv4ListRouting table
  Priority: 0 Protocol: ns3::Ipv4StaticRouting
Node: 83, Time: +0.39999999999999999998s, Local time: +0.39999999999999999998s, Ipv4StaticRouting table
Destination     Gateway         Genmask         Flags Metric Ref    Use Iface
127.0.0.0       0.0.0.0         255.0.0.0       U     0      -      -   0

  Priority: -10 Protocol: ns3::Ipv4GlobalRouting
Node: 83, Time: +0.39999999999999999998s, Local time: +0.39999999999999999998s, Ipv4GlobalRouting table

" />
<rt t="0.4" id="84" info="Node: 84, Time: +0.39999999999999999998s, Local time: +0.39999999999999999998s, Ipv4ListRouting table
  Priority: 0 Protocol: ns3::Ipv4StaticRouting
Node: 84, Time: +0.39999999999999999998s, Local time: +0.39999999999999999998s, Ipv4StaticRouting table
Destination     Gateway         Genmask         Flags Metric Ref    Use Iface
127.0.0.0       0.0.0.0         255.0.0.0       U     0      -      -   0

  Priority: -10 Protocol: ns3::Ipv4GlobalRouting
Node: 84, Time: +0.39999999999999999998s, Local time: +0.39999999999999999998s, Ipv4GlobalRouting table

" />
<rt t="0.4" id="85" info="Node: 85, Time: +0.39999999999999999998s, Local time: +0.39999999999999999998s, Ipv4ListRouting table
  Priority: 0 Protocol: ns3::Ipv4StaticRouting
Node: 85, Time: +0.39999999999999999998s, Local time: +0.39999999999999999998s, Ipv4StaticRouting table
Destination     Gateway         Genmask         Flags Metric Ref    Use Iface
127.0.0.0       0.0.0.0         255.0.0.0       U     0      -      -   0

  Priority: -10 Protocol: ns3::Ipv4GlobalRouting
Node: 85, Time: +0.39999999999999999998s, Local time: +0.39999999999999999998s, Ipv4GlobalRouting table

" />
<rt t="0.4" id="86" info="Node: 86, Time: +0.39999999999999999998s, Local time: +0.39999999999999999998s, Ipv4ListRouting table
  Priority: 0 Protocol: ns3::Ipv4StaticRouting
Node: 86, Time: +0.39999999999999999998s, Local time: +0.39999999999999999998s, Ipv4StaticRouting table
Destination     Gateway         Genmask         Flags Metric Ref    Use Iface
127.0.0.0       0.0.0.0         255.0.0.0       U     0      -      -   0

  Priority: -10 Protocol: ns3::Ipv4GlobalRouting
Node: 86, Time: +0.39999999999999999998s, Local time: +0.39999999999999999998s, Ipv4GlobalRouting table

" />
<rt t="0.4" id="87" info="Node: 87, Time: +0.39999999999999999998s, Local time: +0.39999999999999999998s, Ipv4ListRouting table
  Priority: 0 Protocol: ns3::Ipv4StaticRouting
Node: 87, Time: +0.39999999999999999998s, Local time: +0.39999999999999999998s, Ipv4StaticRouting table
Destination     Gateway         Genmask         Flags Metric Ref    Use Iface
127.0.0.0       0.0.0.0         255.0.0.0       U     0      -      -   0

  Priority: -10 Protocol: ns3::Ipv4GlobalRouting
Node: 87, Time: +0.39999999999999999998s, Local time: +0.39999999999999999998s, Ipv4GlobalRouting table

" />
<rt t="0.4" id="88" info="Node: 88, Time: +0.39999999999999999998s, Local time: +0.39999999999999999998s, Ipv4ListRouting table
  Priority: 0 Protocol: ns3::Ipv4StaticRouting
Node: 88, Time: +0.39999999999999999998s, Local time: +0.39999999999999999998s, Ipv4StaticRouting table
Destination     Gateway         Genmask         Flags Metric Ref    Use Iface
127.0.0.0       0.0.0.0         255.0.0.0       U     0      -      -   0

  Priority: -10 Protocol: ns3::Ipv4GlobalRouting
Node: 88, Time: +0.39999999999999999998s, Local time: +0.39999999999999999998s, Ipv4GlobalRouting table

" />
<rt t="0.4" id="89" info="Node: 89, Time: +0.39999999999999999998s, Local time: +0.39999999999999999998s, Ipv4ListRouting table
  Priority: 0 Protocol: ns3::Ipv4StaticRouting
Node: 89, Time: +0.39999999999999999998s, Local time: +0.39999999999999999998s, Ipv4StaticRouting table
Destination     Gateway         Genmask         Flags Metric Ref    Use Iface
127.0.0.0       0.0.0.0         255.0.0.0       U     0      -      -   0

  Priority: -10 Protocol: ns3::Ipv4GlobalRouting
Node: 89, Time: +0.39999999999999999998s, Local time: +0.39999999999999999998s, Ipv4GlobalRouting table

" />
<rt t="0.4" id="90" info="Node: 90, Time: +0.39999999999999999998s, Local time: +0.39999999999999999998s, Ipv4ListRouting table
  Priority: 0 Protocol: ns3::Ipv4StaticRouting
Node: 90, Time: +0.39999999999999999998s, Local time: +0.39999999999999999998s, Ipv4StaticRouting table
Destination     Gateway         Genmask         Flags Metric Ref    Use Iface
127.0.0.0       0.0.0.0         255.0.0.0       U     0      -      -   0

  Priority: -10 Protocol: ns3::Ipv4GlobalRouting
Node: 90, Time: +0.39999999999999999998s, Local time: +0.39999999999999999998s, Ipv4GlobalRouting table

" />
<rt t="0.4" id="91" info="Node: 91, Time: +0.39999999999999999998s, Local time: +0.39999999999999999998s, Ipv4ListRouting table
  Priority: 0 Protocol: ns3::Ipv4StaticRouting
Node: 91, Time: +0.39999999999999999998s, Local time: +0.39999999999999999998s, Ipv4StaticRouting table
Destination     Gateway         Genmask         Flags Metric Ref    Use Iface
127.0.0.0       0.0.0.0         255.0.0.0       U     0      -      -   0

  Priority: -10 Protocol: ns3::Ipv4GlobalRouting
Node: 91, Time: +0.39999999999999999998s, Local time: +0.39999999999999999998s, Ipv4GlobalRouting table

" />
<rt t="0.4" id="92" info="Node: 92, Time: +0.39999999999999999998s, Local time: +0.39999999999999999998s, Ipv4ListRouting table
  Priority: 0 Protocol: ns3::Ipv4StaticRouting
Node: 92, Time: +0.39999999999999999998s, Local time: +0.39999999999999999998s, Ipv4StaticRouting table
Destination     Gateway         Genmask         Flags Metric Ref    Use Iface
127.0.0.0       0.0.0.0         255.0.0.0       U     0      -      -   0

  Priority: -10 Protocol: ns3::Ipv4GlobalRouting
Node: 92, Time: +0.39999999999999999998s, Local time: +0.39999999999999999998s, Ipv4GlobalRouting table

" />
<rt t="0.4" id="93" info="Node: 93, Time: +0.39999999999999999998s, Local time: +0.39999999999999999998s, Ipv4ListRouting table
  Priority: 0 Protocol: ns3::Ipv4StaticRouting
Node: 93, Time: +0.39999999999999999998s, Local time: +0.39999999999999999998s, Ipv4StaticRouting table
Destination     Gateway         Genmask         Flags Metric Ref    Use Iface
127.0.0.0       0.0.0.0         255.0.0.0       U     0      -      -   0

  Priority: -10 Protocol: ns3::Ipv4GlobalRouting
Node: 93, Time: +0.39999999999999999998s, Local time: +0.39999999999999999998s, Ipv4GlobalRouting table

" />
<rt t="0.4" id="94" info="Node: 94, Time: +0.39999999999999999998s, Local time: +0.39999999999999999998s, Ipv4ListRouting table
  Priority: 0 Protocol: ns3::Ipv4StaticRouting
Node: 94, Time: +0.39999999999999999998s, Local time: +0.39999999999999999998s, Ipv4StaticRouting table
Destination     Gateway         Genmask         Flags Metric Ref    Use Iface
127.0.0.0       0.0.0.0         255.0.0.0       U     0      -      -   0

  Priority: -10 Protocol: ns3::Ipv4GlobalRouting
Node: 94, Time: +0.39999999999999999998s, Local time: +0.39999999999999999998s, Ipv4GlobalRouting table

" />
<rt t="0.4" id="95" info="Node: 95, Time: +0.39999999999999999998s, Local time: +0.39999999999999999998s, Ipv4ListRouting table
  Priority: 0 Protocol: ns3::Ipv4StaticRouting
Node: 95, Time: +0.39999999999999999998s, Local time: +0.39999999999999999998s, Ipv4StaticRouting table
Destination     Gateway         Genmask         Flags Metric Ref    Use Iface
127.0.0.0       0.0.0.0         255.0.0.0       U     0      -      -   0

  Priority: -10 Protocol: ns3::Ipv4GlobalRouting
Node: 95, Time: +0.39999999999999999998s, Local time: +0.39999999999999999998s, Ipv4GlobalRouting table

" />
<rt t="0.4" id="96" info="Node: 96, Time: +0.39999999999999999998s, Local time: +0.39999999999999999998s, Ipv4ListRouting table
  Priority: 0 Protocol: ns3::Ipv4StaticRouting
Node: 96, Time: +0.39999999999999999998s, Local time: +0.39999999999999999998s, Ipv4StaticRouting table
Destination     Gateway         Genmask         Flags Metric Ref    Use Iface
127.0.0.0       0.0.0.0         255.0.0.0       U     0      -      -   0

  Priority: -10 Protocol: ns3::Ipv4GlobalRouting
Node: 96, Time: +0.39999999999999999998s, Local time: +0.39999999999999999998s, Ipv4GlobalRouting table

" />
<rt t="0.4" id="97" info="Node: 97, Time: +0.39999999999999999998s, Local time: +0.39999999999999999998s, Ipv4ListRouting table
  Priority: 0 Protocol: ns3::Ipv4StaticRouting
Node: 97, Time: +0.39999999999999999998s, Local time: +0.39999999999999999998s, Ipv4StaticRouting table
Destination     Gateway         Genmask         Flags Metric Ref    Use Iface
127.0.0.0       0.0.0.0         255.0.0.0       U     0      -      -   0

  Priority: -10 Protocol: ns3::Ipv4GlobalRouting
Node: 97, Time: +0.39999999999999999998s, Local time: +0.39999999999999999998s, Ipv4GlobalRouting table

" />
<rt t="0.4" id="98" info="Node: 98, Time: +0.39999999999999999998s, Local time: +0.39999999999999999998s, Ipv4ListRouting table
  Priority: 0 Protocol: ns3::Ipv4StaticRouting
Node: 98, Time: +0.39999999999999999998s, Local time: +0.39999999999999999998s, Ipv4StaticRouting table
Destination     Gateway         Genmask         Flags Metric Ref    Use Iface
127.0.0.0       0.0.0.0         255.0.0.0       U     0      -      -   0

  Priority: -10 Protocol: ns3::Ipv4GlobalRouting
Node: 98, Time: +0.39999999999999999998s, Local time: +0.39999999999999999998s, Ipv4GlobalRouting table

" />
<rt t="0.4" id="99" info="Node: 99, Time: +0.39999999999999999998s, Local time: +0.39999999999999999998s, Ipv4ListRouting table
  Priority: 0 Protocol: ns3::Ipv4StaticRouting
Node: 99, Time: +0.39999999999999999998s, Local time: +0.39999999999999999998s, Ipv4StaticRouting table
Destination     Gateway         Genmask         Flags Metric Ref    Use Iface
127.0.0.0       0.0.0.0         255.0.0.0       U     0      -      -   0

  Priority: -10 Protocol: ns3::Ipv4GlobalRouting
Node: 99, Time: +0.39999999999999999998s, Local time: +0.39999999999999999998s, Ipv4GlobalRouting table

" />
<rt t="0.4" id="100" info="Node: 100, Time: +0.39999999999999999998s, Local time: +0.39999999999999999998s, Ipv4ListRouting table
  Priority: 0 Protocol: ns3::Ipv4StaticRouting
Node: 100, Time: +0.39999999999999999998s, Local time: +0.39999999999999999998s, Ipv4StaticRouting table
Destination     Gateway         Genmask         Flags Metric Ref    Use Iface
127.0.0.0       0.0.0.0         255.0.0.0       U     0      -      -   0

  Priority: -10 Protocol: ns3::Ipv4GlobalRouting
Node: 100, Time: +0.39999999999999999998s, Local time: +0.39999999999999999998s, Ipv4GlobalRouting table

" />
<rt t="0.4" id="101" info="Node: 101, Time: +0.39999999999999999998s, Local time: +0.39999999999999999998s, Ipv4ListRouting table
  Priority: 0 Protocol: ns3::Ipv4StaticRouting
Node: 101, Time: +0.39999999999999999998s, Local time: +0.39999999999999999998s, Ipv4StaticRouting table
Destination     Gateway         Genmask         Flags Metric Ref    Use Iface
127.0.0.0       0.0.0.0         255.0.0.0       U     0      -      -   0

  Priority: -10 Protocol: ns3::Ipv4GlobalRouting
Node: 101, Time: +0.39999999999999999998s, Local time: +0.39999999999999999998s, Ipv4GlobalRouting table

" />
<rt t="0.4" id="102" info="Node: 102, Time: +0.39999999999999999998s, Local time: +0.39999999999999999998s, Ipv4ListRouting table
  Priority: 0 Protocol: ns3::Ipv4StaticRouting
Node: 102, Time: +0.39999999999999999998s, Local time: +0.39999999999999999998s, Ipv4StaticRouting table
Destination     Gateway         Genmask         Flags Metric Ref    Use Iface
127.0.0.0       0.0.0.0         255.0.0.0       U     0      -      -   0

  Priority: -10 Protocol: ns3::Ipv4GlobalRouting
Node: 102, Time: +0.39999999999999999998s, Local time: +0.39999999999999999998s, Ipv4GlobalRouting table

" />
<rt t="0.4" id="103" info="Node: 103, Time: +0.39999999999999999998s, Local time: +0.39999999999999999998s, Ipv4ListRouting table
  Priority: 0 Protocol: ns3::Ipv4StaticRouting
Node: 103, Time: +0.39999999999999999998s, Local time: +0.39999999999999999998s, Ipv4StaticRouting table
Destination     Gateway         Genmask         Flags Metric Ref    Use Iface
127.0.0.0       0.0.0.0         255.0.0.0       U     0      -      -   0

  Priority: -10 Protocol: ns3::Ipv4GlobalRouting
Node: 103, Time: +0.39999999999999999998s, Local time: +0.39999999999999999998s, Ipv4GlobalRouting table

" />
<rt t="0.4" id="104" info="Node: 104, Time: +0.39999999999999999998s, Local time: +0.39999999999999999998s, Ipv4ListRouting table
  Priority: 0 Protocol: ns3::Ipv4StaticRouting
Node: 104, Time: +0.39999999999999999998s, Local time: +0.39999999999999999998s, Ipv4StaticRouting table
Destination     Gateway         Genmask         Flags Metric Ref    Use Iface
127.0.0.0       0.0.0.0         255.0.0.0       U     0      -      -   0

  Priority: -10 Protocol: ns3::Ipv4GlobalRouting
Node: 104, Time: +0.39999999999999999998s, Local time: +0.39999999999999999998s, Ipv4GlobalRouting table

" />
<rt t="0.4" id="105" info="Node: 105, Time: +0.39999999999999999998s, Local time: +0.39999999999999999998s, Ipv4ListRouting table
  Priority: 0 Protocol: ns3::Ipv4StaticRouting
Node: 105, Time: +0.39999999999999999998s, Local time: +0.39999999999999999998s, Ipv4StaticRouting table
Destination     Gateway         Genmask         Flags Metric Ref    Use Iface
127.0.0.0       0.0.0.0         255.0.0.0       U     0      -      -   0

  Priority: -10 Protocol: ns3::Ipv4GlobalRouting
Node: 105, Time: +0.39999999999999999998s, Local time: +0.39999999999999999998s, Ipv4GlobalRouting table

" />
<rt t="0.4" id="106" info="Node: 106, Time: +0.39999999999999999998s, Local time: +0.39999999999999999998s, Ipv4ListRouting table
  Priority: 0 Protocol: ns3::Ipv4StaticRouting
Node: 106, Time: +0.39999999999999999998s, Local time: +0.39999999999999999998s, Ipv4StaticRouting table
Destination     Gateway         Genmask         Flags Metric Ref    Use Iface
127.0.0.0       0.0.0.0         255.0.0.0       U     0      -      -   0

  Priority: -10 Protocol: ns3::Ipv4GlobalRouting
Node: 106, Time: +0.39999999999999999998s, Local time: +0.39999999999999999998s, Ipv4GlobalRouting table

" />
<rt t="0.4" id="107" info="Node: 107, Time: +0.39999999999999999998s, Local time: +0.39999999999999999998s, Ipv4ListRouting table
  Priority: 0 Protocol: ns3::Ipv4StaticRouting
Node: 107, Time: +0.39999999999999999998s, Local time: +0.39999999999999999998s, Ipv4StaticRouting table
Destination     Gateway         Genmask         Flags Metric Ref    Use Iface
127.0.0.0       0.0.0.0         255.0.0.0       U     0      -      -   0

  Priority: -10 Protocol: ns3::Ipv4GlobalRouting
Node: 107, Time: +0.39999999999999999998s, Local time: +0.39999999999999999998s, Ipv4GlobalRouting table

" />
<rt t="0.4" id="108" info="Node: 108, Time: +0.39999999999999999998s, Local time: +0.39999999999999999998s, Ipv4ListRouting table
  Priority: 0 Protocol: ns3::Ipv4StaticRouting
Node: 108, Time: +0.39999999999999999998s, Local time: +0.39999999999999999998s, Ipv4StaticRouting table
Destination     Gateway         Genmask         Flags Metric Ref    Use Iface
127.0.0.0       0.0.0.0         255.0.0.0       U     0      -      -   0

  Priority: -10 Protocol: ns3::Ipv4GlobalRouting
Node: 108, Time: +0.39999999999999999998s, Local time: +0.39999999999999999998s, Ipv4GlobalRouting table

" />
<rt t="0.4" id="109" info="Node: 109, Time: +0.39999999999999999998s, Local time: +0.39999999999999999998s, Ipv4ListRouting table
  Priority: 0 Protocol: ns3::Ipv4StaticRouting
Node: 109, Time: +0.39999999999999999998s, Local time: +0.39999999999999999998s, Ipv4StaticRouting table
Destination     Gateway         Genmask         Flags Metric Ref    Use Iface
127.0.0.0       0.0.0.0         255.0.0.0       U     0      -      -   0

  Priority: -10 Protocol: ns3::Ipv4GlobalRouting
Node: 109, Time: +0.39999999999999999998s, Local time: +0.39999999999999999998s, Ipv4GlobalRouting table

" />
<rt t="0.5" id="0" info="Node: 0, Time: +0.5s, Local time: +0.5s, Ipv4ListRouting table
  Priority: 0 Protocol: ns3::Ipv4StaticRouting
Node: 0, Time: +0.5s, Local time: +0.5s, Ipv4StaticRouting table
Destination     Gateway         Genmask         Flags Metric Ref    Use Iface
127.0.0.0       0.0.0.0         255.0.0.0       U     0      -      -   0

  Priority: -10 Protocol: ns3::Ipv4GlobalRouting
Node: 0, Time: +0.5s, Local time: +0.5s, Ipv4GlobalRouting table

" />
<rt t="0.5" id="1" info="Node: 1, Time: +0.5s, Local time: +0.5s, Ipv4ListRouting table
  Priority: 0 Protocol: ns3::Ipv4StaticRouting
Node: 1, Time: +0.5s, Local time: +0.5s, Ipv4StaticRouting table
Destination     Gateway         Genmask         Flags Metric Ref    Use Iface
127.0.0.0       0.0.0.0         255.0.0.0       U     0      -      -   0

  Priority: -10 Protocol: ns3::Ipv4GlobalRouting
Node: 1, Time: +0.5s, Local time: +0.5s, Ipv4GlobalRouting table

" />
<rt t="0.5" id="2" info="Node: 2, Time: +0.5s, Local time: +0.5s, Ipv4ListRouting table
  Priority: 0 Protocol: ns3::Ipv4StaticRouting
Node: 2, Time: +0.5s, Local time: +0.5s, Ipv4StaticRouting table
Destination     Gateway         Genmask         Flags Metric Ref    Use Iface
127.0.0.0       0.0.0.0         255.0.0.0       U     0      -      -   0

  Priority: -10 Protocol: ns3::Ipv4GlobalRouting
Node: 2, Time: +0.5s, Local time: +0.5s, Ipv4GlobalRouting table

" />
<rt t="0.5" id="3" info="Node: 3, Time: +0.5s, Local time: +0.5s, Ipv4ListRouting table
  Priority: 0 Protocol: ns3::Ipv4StaticRouting
Node: 3, Time: +0.5s, Local time: +0.5s, Ipv4StaticRouting table
Destination     Gateway         Genmask         Flags Metric Ref    Use Iface
127.0.0.0       0.0.0.0         255.0.0.0       U     0      -      -   0

  Priority: -10 Protocol: ns3::Ipv4GlobalRouting
Node: 3, Time: +0.5s, Local time: +0.5s, Ipv4GlobalRouting table

" />
<rt t="0.5" id="4" info="Node: 4, Time: +0.5s, Local time: +0.5s, Ipv4ListRouting table
  Priority: 0 Protocol: ns3::Ipv4StaticRouting
Node: 4, Time: +0.5s, Local time: +0.5s, Ipv4StaticRouting table
Destination     Gateway         Genmask         Flags Metric Ref    Use Iface
127.0.0.0       0.0.0.0         255.0.0.0       U     0      -      -   0

  Priority: -10 Protocol: ns3::Ipv4GlobalRouting
Node: 4, Time: +0.5s, Local time: +0.5s, Ipv4GlobalRouting table

" />
<rt t="0.5" id="5" info="Node: 5, Time: +0.5s, Local time: +0.5s, Ipv4ListRouting table
  Priority: 0 Protocol: ns3::Ipv4StaticRouting
Node: 5, Time: +0.5s, Local time: +0.5s, Ipv4StaticRouting table
Destination     Gateway         Genmask         Flags Metric Ref    Use Iface
127.0.0.0       0.0.0.0         255.0.0.0       U     0      -      -   0

  Priority: -10 Protocol: ns3::Ipv4GlobalRouting
Node: 5, Time: +0.5s, Local time: +0.5s, Ipv4GlobalRouting table

" />
<rt t="0.5" id="6" info="Node: 6, Time: +0.5s, Local time: +0.5s, Ipv4ListRouting table
  Priority: 0 Protocol: ns3::Ipv4StaticRouting
Node: 6, Time: +0.5s, Local time: +0.5s, Ipv4StaticRouting table
Destination     Gateway         Genmask         Flags Metric Ref    Use Iface
127.0.0.0       0.0.0.0         255.0.0.0       U     0      -      -   0

  Priority: -10 Protocol: ns3::Ipv4GlobalRouting
Node: 6, Time: +0.5s, Local time: +0.5s, Ipv4GlobalRouting table

" />
<rt t="0.5" id="7" info="Node: 7, Time: +0.5s, Local time: +0.5s, Ipv4ListRouting table
  Priority: 0 Protocol: ns3::Ipv4StaticRouting
Node: 7, Time: +0.5s, Local time: +0.5s, Ipv4StaticRouting table
Destination     Gateway         Genmask         Flags Metric Ref    Use Iface
127.0.0.0       0.0.0.0         255.0.0.0       U     0      -      -   0

  Priority: -10 Protocol: ns3::Ipv4GlobalRouting
Node: 7, Time: +0.5s, Local time: +0.5s, Ipv4GlobalRouting table

" />
<rt t="0.5" id="8" info="Node: 8, Time: +0.5s, Local time: +0.5s, Ipv4ListRouting table
  Priority: 0 Protocol: ns3::Ipv4StaticRouting
Node: 8, Time: +0.5s, Local time: +0.5s, Ipv4StaticRouting table
Destination     Gateway         Genmask         Flags Metric Ref    Use Iface
127.0.0.0       0.0.0.0         255.0.0.0       U     0      -      -   0

  Priority: -10 Protocol: ns3::Ipv4GlobalRouting
Node: 8, Time: +0.5s, Local time: +0.5s, Ipv4GlobalRouting table

" />
<rt t="0.5" id="9" info="Node: 9, Time: +0.5s, Local time: +0.5s, Ipv4ListRouting table
  Priority: 0 Protocol: ns3::Ipv4StaticRouting
Node: 9, Time: +0.5s, Local time: +0.5s, Ipv4StaticRouting table
Destination     Gateway         Genmask         Flags Metric Ref    Use Iface
127.0.0.0       0.0.0.0         255.0.0.0       U     0      -      -   0

  Priority: -10 Protocol: ns3::Ipv4GlobalRouting
Node: 9, Time: +0.5s, Local time: +0.5s, Ipv4GlobalRouting table

" />
<rt t="0.5" id="10" info="Node: 10, Time: +0.5s, Local time: +0.5s, Ipv4ListRouting table
  Priority: 0 Protocol: ns3::Ipv4StaticRouting
Node: 10, Time: +0.5s, Local time: +0.5s, Ipv4StaticRouting table
Destination     Gateway         Genmask         Flags Metric Ref    Use Iface
127.0.0.0       0.0.0.0         255.0.0.0       U     0      -      -   0

  Priority: -10 Protocol: ns3::Ipv4GlobalRouting
Node: 10, Time: +0.5s, Local time: +0.5s, Ipv4GlobalRouting table

" />
<rt t="0.5" id="11" info="Node: 11, Time: +0.5s, Local time: +0.5s, Ipv4ListRouting table
  Priority: 0 Protocol: ns3::Ipv4StaticRouting
Node: 11, Time: +0.5s, Local time: +0.5s, Ipv4StaticRouting table
Destination     Gateway         Genmask         Flags Metric Ref    Use Iface
127.0.0.0       0.0.0.0         255.0.0.0       U     0      -      -   0

  Priority: -10 Protocol: ns3::Ipv4GlobalRouting
Node: 11, Time: +0.5s, Local time: +0.5s, Ipv4GlobalRouting table

" />
<rt t="0.5" id="12" info="Node: 12, Time: +0.5s, Local time: +0.5s, Ipv4ListRouting table
  Priority: 0 Protocol: ns3::Ipv4StaticRouting
Node: 12, Time: +0.5s, Local time: +0.5s, Ipv4StaticRouting table
Destination     Gateway         Genmask         Flags Metric Ref    Use Iface
127.0.0.0       0.0.0.0         255.0.0.0       U     0      -      -   0

  Priority: -10 Protocol: ns3::Ipv4GlobalRouting
Node: 12, Time: +0.5s, Local time: +0.5s, Ipv4GlobalRouting table

" />
<rt t="0.5" id="13" info="Node: 13, Time: +0.5s, Local time: +0.5s, Ipv4ListRouting table
  Priority: 0 Protocol: ns3::Ipv4StaticRouting
Node: 13, Time: +0.5s, Local time: +0.5s, Ipv4StaticRouting table
Destination     Gateway         Genmask         Flags Metric Ref    Use Iface
127.0.0.0       0.0.0.0         255.0.0.0       U     0      -      -   0

  Priority: -10 Protocol: ns3::Ipv4GlobalRouting
Node: 13, Time: +0.5s, Local time: +0.5s, Ipv4GlobalRouting table

" />
<rt t="0.5" id="14" info="Node: 14, Time: +0.5s, Local time: +0.5s, Ipv4ListRouting table
  Priority: 0 Protocol: ns3::Ipv4StaticRouting
Node: 14, Time: +0.5s, Local time: +0.5s, Ipv4StaticRouting table
Destination     Gateway         Genmask         Flags Metric Ref    Use Iface
127.0.0.0       0.0.0.0         255.0.0.0       U     0      -      -   0

  Priority: -10 Protocol: ns3::Ipv4GlobalRouting
Node: 14, Time: +0.5s, Local time: +0.5s, Ipv4GlobalRouting table

" />
<rt t="0.5" id="15" info="Node: 15, Time: +0.5s, Local time: +0.5s, Ipv4ListRouting table
  Priority: 0 Protocol: ns3::Ipv4StaticRouting
Node: 15, Time: +0.5s, Local time: +0.5s, Ipv4StaticRouting table
Destination     Gateway         Genmask         Flags Metric Ref    Use Iface
127.0.0.0       0.0.0.0         255.0.0.0       U     0      -      -   0

  Priority: -10 Protocol: ns3::Ipv4GlobalRouting
Node: 15, Time: +0.5s, Local time: +0.5s, Ipv4GlobalRouting table

" />
<rt t="0.5" id="16" info="Node: 16, Time: +0.5s, Local time: +0.5s, Ipv4ListRouting table
  Priority: 0 Protocol: ns3::Ipv4StaticRouting
Node: 16, Time: +0.5s, Local time: +0.5s, Ipv4StaticRouting table
Destination     Gateway         Genmask         Flags Metric Ref    Use Iface
127.0.0.0       0.0.0.0         255.0.0.0       U     0      -      -   0

  Priority: -10 Protocol: ns3::Ipv4GlobalRouting
Node: 16, Time: +0.5s, Local time: +0.5s, Ipv4GlobalRouting table

" />
<rt t="0.5" id="17" info="Node: 17, Time: +0.5s, Local time: +0.5s, Ipv4ListRouting table
  Priority: 0 Protocol: ns3::Ipv4StaticRouting
Node: 17, Time: +0.5s, Local time: +0.5s, Ipv4StaticRouting table
Destination     Gateway         Genmask         Flags Metric Ref    Use Iface
127.0.0.0       0.0.0.0         255.0.0.0       U     0      -      -   0

  Priority: -10 Protocol: ns3::Ipv4GlobalRouting
Node: 17, Time: +0.5s, Local time: +0.5s, Ipv4GlobalRouting table

" />
<rt t="0.5" id="18" info="Node: 18, Time: +0.5s, Local time: +0.5s, Ipv4ListRouting table
  Priority: 0 Protocol: ns3::Ipv4StaticRouting
Node: 18, Time: +0.5s, Local time: +0.5s, Ipv4StaticRouting table
Destination     Gateway         Genmask         Flags Metric Ref    Use Iface
127.0.0.0       0.0.0.0         255.0.0.0       U     0      -      -   0

  Priority: -10 Protocol: ns3::Ipv4GlobalRouting
Node: 18, Time: +0.5s, Local time: +0.5s, Ipv4GlobalRouting table

" />
<rt t="0.5" id="19" info="Node: 19, Time: +0.5s, Local time: +0.5s, Ipv4ListRouting table
  Priority: 0 Protocol: ns3::Ipv4StaticRouting
Node: 19, Time: +0.5s, Local time: +0.5s, Ipv4StaticRouting table
Destination     Gateway         Genmask         Flags Metric Ref    Use Iface
127.0.0.0       0.0.0.0         255.0.0.0       U     0      -      -   0

  Priority: -10 Protocol: ns3::Ipv4GlobalRouting
Node: 19, Time: +0.5s, Local time: +0.5s, Ipv4GlobalRouting table

" />
<rt t="0.5" id="20" info="Node: 20, Time: +0.5s, Local time: +0.5s, Ipv4ListRouting table
  Priority: 0 Protocol: ns3::Ipv4StaticRouting
Node: 20, Time: +0.5s, Local time: +0.5s, Ipv4StaticRouting table
Destination     Gateway         Genmask         Flags Metric Ref    Use Iface
127.0.0.0       0.0.0.0         255.0.0.0       U     0      -      -   0

  Priority: -10 Protocol: ns3::Ipv4GlobalRouting
Node: 20, Time: +0.5s, Local time: +0.5s, Ipv4GlobalRouting table

" />
<rt t="0.5" id="21" info="Node: 21, Time: +0.5s, Local time: +0.5s, Ipv4ListRouting table
  Priority: 0 Protocol: ns3::Ipv4StaticRouting
Node: 21, Time: +0.5s, Local time: +0.5s, Ipv4StaticRouting table
Destination     Gateway         Genmask         Flags Metric Ref    Use Iface
127.0.0.0       0.0.0.0         255.0.0.0       U     0      -      -   0

  Priority: -10 Protocol: ns3::Ipv4GlobalRouting
Node: 21, Time: +0.5s, Local time: +0.5s, Ipv4GlobalRouting table

" />
<rt t="0.5" id="22" info="Node: 22, Time: +0.5s, Local time: +0.5s, Ipv4ListRouting table
  Priority: 0 Protocol: ns3::Ipv4StaticRouting
Node: 22, Time: +0.5s, Local time: +0.5s, Ipv4StaticRouting table
Destination     Gateway         Genmask         Flags Metric Ref    Use Iface
127.0.0.0       0.0.0.0         255.0.0.0       U     0      -      -   0

  Priority: -10 Protocol: ns3::Ipv4GlobalRouting
Node: 22, Time: +0.5s, Local time: +0.5s, Ipv4GlobalRouting table

" />
<rt t="0.5" id="23" info="Node: 23, Time: +0.5s, Local time: +0.5s, Ipv4ListRouting table
  Priority: 0 Protocol: ns3::Ipv4StaticRouting
Node: 23, Time: +0.5s, Local time: +0.5s, Ipv4StaticRouting table
Destination     Gateway         Genmask         Flags Metric Ref    Use Iface
127.0.0.0       0.0.0.0         255.0.0.0       U     0      -      -   0

  Priority: -10 Protocol: ns3::Ipv4GlobalRouting
Node: 23, Time: +0.5s, Local time: +0.5s, Ipv4GlobalRouting table

" />
<rt t="0.5" id="24" info="Node: 24, Time: +0.5s, Local time: +0.5s, Ipv4ListRouting table
  Priority: 0 Protocol: ns3::Ipv4StaticRouting
Node: 24, Time: +0.5s, Local time: +0.5s, Ipv4StaticRouting table
Destination     Gateway         Genmask         Flags Metric Ref    Use Iface
127.0.0.0       0.0.0.0         255.0.0.0       U     0      -      -   0

  Priority: -10 Protocol: ns3::Ipv4GlobalRouting
Node: 24, Time: +0.5s, Local time: +0.5s, Ipv4GlobalRouting table

" />
<rt t="0.5" id="25" info="Node: 25, Time: +0.5s, Local time: +0.5s, Ipv4ListRouting table
  Priority: 0 Protocol: ns3::Ipv4StaticRouting
Node: 25, Time: +0.5s, Local time: +0.5s, Ipv4StaticRouting table
Destination     Gateway         Genmask         Flags Metric Ref    Use Iface
127.0.0.0       0.0.0.0         255.0.0.0       U     0      -      -   0

  Priority: -10 Protocol: ns3::Ipv4GlobalRouting
Node: 25, Time: +0.5s, Local time: +0.5s, Ipv4GlobalRouting table

" />
<rt t="0.5" id="26" info="Node: 26, Time: +0.5s, Local time: +0.5s, Ipv4ListRouting table
  Priority: 0 Protocol: ns3::Ipv4StaticRouting
Node: 26, Time: +0.5s, Local time: +0.5s, Ipv4StaticRouting table
Destination     Gateway         Genmask         Flags Metric Ref    Use Iface
127.0.0.0       0.0.0.0         255.0.0.0       U     0      -      -   0

  Priority: -10 Protocol: ns3::Ipv4GlobalRouting
Node: 26, Time: +0.5s, Local time: +0.5s, Ipv4GlobalRouting table

" />
<rt t="0.5" id="27" info="Node: 27, Time: +0.5s, Local time: +0.5s, Ipv4ListRouting table
  Priority: 0 Protocol: ns3::Ipv4StaticRouting
Node: 27, Time: +0.5s, Local time: +0.5s, Ipv4StaticRouting table
Destination     Gateway         Genmask         Flags Metric Ref    Use Iface
127.0.0.0       0.0.0.0         255.0.0.0       U     0      -      -   0

  Priority: -10 Protocol: ns3::Ipv4GlobalRouting
Node: 27, Time: +0.5s, Local time: +0.5s, Ipv4GlobalRouting table

" />
<rt t="0.5" id="28" info="Node: 28, Time: +0.5s, Local time: +0.5s, Ipv4ListRouting table
  Priority: 0 Protocol: ns3::Ipv4StaticRouting
Node: 28, Time: +0.5s, Local time: +0.5s, Ipv4StaticRouting table
Destination     Gateway         Genmask         Flags Metric Ref    Use Iface
127.0.0.0       0.0.0.0         255.0.0.0       U     0      -      -   0

  Priority: -10 Protocol: ns3::Ipv4GlobalRouting
Node: 28, Time: +0.5s, Local time: +0.5s, Ipv4GlobalRouting table

" />
<rt t="0.5" id="29" info="Node: 29, Time: +0.5s, Local time: +0.5s, Ipv4ListRouting table
  Priority: 0 Protocol: ns3::Ipv4StaticRouting
Node: 29, Time: +0.5s, Local time: +0.5s, Ipv4StaticRouting table
Destination     Gateway         Genmask         Flags Metric Ref    Use Iface
127.0.0.0       0.0.0.0         255.0.0.0       U     0      -      -   0

  Priority: -10 Protocol: ns3::Ipv4GlobalRouting
Node: 29, Time: +0.5s, Local time: +0.5s, Ipv4GlobalRouting table

" />
<rt t="0.5" id="30" info="Node: 30, Time: +0.5s, Local time: +0.5s, Ipv4ListRouting table
  Priority: 0 Protocol: ns3::Ipv4StaticRouting
Node: 30, Time: +0.5s, Local time: +0.5s, Ipv4StaticRouting table
Destination     Gateway         Genmask         Flags Metric Ref    Use Iface
127.0.0.0       0.0.0.0         255.0.0.0       U     0      -      -   0

  Priority: -10 Protocol: ns3::Ipv4GlobalRouting
Node: 30, Time: +0.5s, Local time: +0.5s, Ipv4GlobalRouting table

" />
<rt t="0.5" id="31" info="Node: 31, Time: +0.5s, Local time: +0.5s, Ipv4ListRouting table
  Priority: 0 Protocol: ns3::Ipv4StaticRouting
Node: 31, Time: +0.5s, Local time: +0.5s, Ipv4StaticRouting table
Destination     Gateway         Genmask         Flags Metric Ref    Use Iface
127.0.0.0       0.0.0.0         255.0.0.0       U     0      -      -   0

  Priority: -10 Protocol: ns3::Ipv4GlobalRouting
Node: 31, Time: +0.5s, Local time: +0.5s, Ipv4GlobalRouting table

" />
<rt t="0.5" id="32" info="Node: 32, Time: +0.5s, Local time: +0.5s, Ipv4ListRouting table
  Priority: 0 Protocol: ns3::Ipv4StaticRouting
Node: 32, Time: +0.5s, Local time: +0.5s, Ipv4StaticRouting table
Destination     Gateway         Genmask         Flags Metric Ref    Use Iface
127.0.0.0       0.0.0.0         255.0.0.0       U     0      -      -   0

  Priority: -10 Protocol: ns3::Ipv4GlobalRouting
Node: 32, Time: +0.5s, Local time: +0.5s, Ipv4GlobalRouting table

" />
<rt t="0.5" id="33" info="Node: 33, Time: +0.5s, Local time: +0.5s, Ipv4ListRouting table
  Priority: 0 Protocol: ns3::Ipv4StaticRouting
Node: 33, Time: +0.5s, Local time: +0.5s, Ipv4StaticRouting table
Destination     Gateway         Genmask         Flags Metric Ref    Use Iface
127.0.0.0       0.0.0.0         255.0.0.0       U     0      -      -   0

  Priority: -10 Protocol: ns3::Ipv4GlobalRouting
Node: 33, Time: +0.5s, Local time: +0.5s, Ipv4GlobalRouting table

" />
<rt t="0.5" id="34" info="Node: 34, Time: +0.5s, Local time: +0.5s, Ipv4ListRouting table
  Priority: 0 Protocol: ns3::Ipv4StaticRouting
Node: 34, Time: +0.5s, Local time: +0.5s, Ipv4StaticRouting table
Destination     Gateway         Genmask         Flags Metric Ref    Use Iface
127.0.0.0       0.0.0.0         255.0.0.0       U     0      -      -   0

  Priority: -10 Protocol: ns3::Ipv4GlobalRouting
Node: 34, Time: +0.5s, Local time: +0.5s, Ipv4GlobalRouting table

" />
<rt t="0.5" id="35" info="Node: 35, Time: +0.5s, Local time: +0.5s, Ipv4ListRouting table
  Priority: 0 Protocol: ns3::Ipv4StaticRouting
Node: 35, Time: +0.5s, Local time: +0.5s, Ipv4StaticRouting table
Destination     Gateway         Genmask         Flags Metric Ref    Use Iface
127.0.0.0       0.0.0.0         255.0.0.0       U     0      -      -   0

  Priority: -10 Protocol: ns3::Ipv4GlobalRouting
Node: 35, Time: +0.5s, Local time: +0.5s, Ipv4GlobalRouting table

" />
<rt t="0.5" id="36" info="Node: 36, Time: +0.5s, Local time: +0.5s, Ipv4ListRouting table
  Priority: 0 Protocol: ns3::Ipv4StaticRouting
Node: 36, Time: +0.5s, Local time: +0.5s, Ipv4StaticRouting table
Destination     Gateway         Genmask         Flags Metric Ref    Use Iface
127.0.0.0       0.0.0.0         255.0.0.0       U     0      -      -   0

  Priority: -10 Protocol: ns3::Ipv4GlobalRouting
Node: 36, Time: +0.5s, Local time: +0.5s, Ipv4GlobalRouting table

" />
<rt t="0.5" id="37" info="Node: 37, Time: +0.5s, Local time: +0.5s, Ipv4ListRouting table
  Priority: 0 Protocol: ns3::Ipv4StaticRouting
Node: 37, Time: +0.5s, Local time: +0.5s, Ipv4StaticRouting table
Destination     Gateway         Genmask         Flags Metric Ref    Use Iface
127.0.0.0       0.0.0.0         255.0.0.0       U     0      -      -   0

  Priority: -10 Protocol: ns3::Ipv4GlobalRouting
Node: 37, Time: +0.5s, Local time: +0.5s, Ipv4GlobalRouting table

" />
<rt t="0.5" id="38" info="Node: 38, Time: +0.5s, Local time: +0.5s, Ipv4ListRouting table
  Priority: 0 Protocol: ns3::Ipv4StaticRouting
Node: 38, Time: +0.5s, Local time: +0.5s, Ipv4StaticRouting table
Destination     Gateway         Genmask         Flags Metric Ref    Use Iface
127.0.0.0       0.0.0.0         255.0.0.0       U     0      -      -   0

  Priority: -10 Protocol: ns3::Ipv4GlobalRouting
Node: 38, Time: +0.5s, Local time: +0.5s, Ipv4GlobalRouting table

" />
<rt t="0.5" id="39" info="Node: 39, Time: +0.5s, Local time: +0.5s, Ipv4ListRouting table
  Priority: 0 Protocol: ns3::Ipv4StaticRouting
Node: 39, Time: +0.5s, Local time: +0.5s, Ipv4StaticRouting table
Destination     Gateway         Genmask         Flags Metric Ref    Use Iface
127.0.0.0       0.0.0.0         255.0.0.0       U     0      -      -   0

  Priority: -10 Protocol: ns3::Ipv4GlobalRouting
Node: 39, Time: +0.5s, Local time: +0.5s, Ipv4GlobalRouting table

" />
<rt t="0.5" id="40" info="Node: 40, Time: +0.5s, Local time: +0.5s, Ipv4ListRouting table
  Priority: 0 Protocol: ns3::Ipv4StaticRouting
Node: 40, Time: +0.5s, Local time: +0.5s, Ipv4StaticRouting table
Destination     Gateway         Genmask         Flags Metric Ref    Use Iface
127.0.0.0       0.0.0.0         255.0.0.0       U     0      -      -   0

  Priority: -10 Protocol: ns3::Ipv4GlobalRouting
Node: 40, Time: +0.5s, Local time: +0.5s, Ipv4GlobalRouting table

" />
<rt t="0.5" id="41" info="Node: 41, Time: +0.5s, Local time: +0.5s, Ipv4ListRouting table
  Priority: 0 Protocol: ns3::Ipv4StaticRouting
Node: 41, Time: +0.5s, Local time: +0.5s, Ipv4StaticRouting table
Destination     Gateway         Genmask         Flags Metric Ref    Use Iface
127.0.0.0       0.0.0.0         255.0.0.0       U     0      -      -   0

  Priority: -10 Protocol: ns3::Ipv4GlobalRouting
Node: 41, Time: +0.5s, Local time: +0.5s, Ipv4GlobalRouting table

" />
<rt t="0.5" id="42" info="Node: 42, Time: +0.5s, Local time: +0.5s, Ipv4ListRouting table
  Priority: 0 Protocol: ns3::Ipv4StaticRouting
Node: 42, Time: +0.5s, Local time: +0.5s, Ipv4StaticRouting table
Destination     Gateway         Genmask         Flags Metric Ref    Use Iface
127.0.0.0       0.0.0.0         255.0.0.0       U     0      -      -   0

  Priority: -10 Protocol: ns3::Ipv4GlobalRouting
Node: 42, Time: +0.5s, Local time: +0.5s, Ipv4GlobalRouting table

" />
<rt t="0.5" id="43" info="Node: 43, Time: +0.5s, Local time: +0.5s, Ipv4ListRouting table
  Priority: 0 Protocol: ns3::Ipv4StaticRouting
Node: 43, Time: +0.5s, Local time: +0.5s, Ipv4StaticRouting table
Destination     Gateway         Genmask         Flags Metric Ref    Use Iface
127.0.0.0       0.0.0.0         255.0.0.0       U     0      -      -   0

  Priority: -10 Protocol: ns3::Ipv4GlobalRouting
Node: 43, Time: +0.5s, Local time: +0.5s, Ipv4GlobalRouting table

" />
<rt t="0.5" id="44" info="Node: 44, Time: +0.5s, Local time: +0.5s, Ipv4ListRouting table
  Priority: 0 Protocol: ns3::Ipv4StaticRouting
Node: 44, Time: +0.5s, Local time: +0.5s, Ipv4StaticRouting table
Destination     Gateway         Genmask         Flags Metric Ref    Use Iface
127.0.0.0       0.0.0.0         255.0.0.0       U     0      -      -   0

  Priority: -10 Protocol: ns3::Ipv4GlobalRouting
Node: 44, Time: +0.5s, Local time: +0.5s, Ipv4GlobalRouting table

" />
<rt t="0.5" id="45" info="Node: 45, Time: +0.5s, Local time: +0.5s, Ipv4ListRouting table
  Priority: 0 Protocol: ns3::Ipv4StaticRouting
Node: 45, Time: +0.5s, Local time: +0.5s, Ipv4StaticRouting table
Destination     Gateway         Genmask         Flags Metric Ref    Use Iface
127.0.0.0       0.0.0.0         255.0.0.0       U     0      -      -   0

  Priority: -10 Protocol: ns3::Ipv4GlobalRouting
Node: 45, Time: +0.5s, Local time: +0.5s, Ipv4GlobalRouting table

" />
<rt t="0.5" id="46" info="Node: 46, Time: +0.5s, Local time: +0.5s, Ipv4ListRouting table
  Priority: 0 Protocol: ns3::Ipv4StaticRouting
Node: 46, Time: +0.5s, Local time: +0.5s, Ipv4StaticRouting table
Destination     Gateway         Genmask         Flags Metric Ref    Use Iface
127.0.0.0       0.0.0.0         255.0.0.0       U     0      -      -   0

  Priority: -10 Protocol: ns3::Ipv4GlobalRouting
Node: 46, Time: +0.5s, Local time: +0.5s, Ipv4GlobalRouting table

" />
<rt t="0.5" id="47" info="Node: 47, Time: +0.5s, Local time: +0.5s, Ipv4ListRouting table
  Priority: 0 Protocol: ns3::Ipv4StaticRouting
Node: 47, Time: +0.5s, Local time: +0.5s, Ipv4StaticRouting table
Destination     Gateway         Genmask         Flags Metric Ref    Use Iface
127.0.0.0       0.0.0.0         255.0.0.0       U     0      -      -   0

  Priority: -10 Protocol: ns3::Ipv4GlobalRouting
Node: 47, Time: +0.5s, Local time: +0.5s, Ipv4GlobalRouting table

" />
<rt t="0.5" id="48" info="Node: 48, Time: +0.5s, Local time: +0.5s, Ipv4ListRouting table
  Priority: 0 Protocol: ns3::Ipv4StaticRouting
Node: 48, Time: +0.5s, Local time: +0.5s, Ipv4StaticRouting table
Destination     Gateway         Genmask         Flags Metric Ref    Use Iface
127.0.0.0       0.0.0.0         255.0.0.0       U     0      -      -   0

  Priority: -10 Protocol: ns3::Ipv4GlobalRouting
Node: 48, Time: +0.5s, Local time: +0.5s, Ipv4GlobalRouting table

" />
<rt t="0.5" id="49" info="Node: 49, Time: +0.5s, Local time: +0.5s, Ipv4ListRouting table
  Priority: 0 Protocol: ns3::Ipv4StaticRouting
Node: 49, Time: +0.5s, Local time: +0.5s, Ipv4StaticRouting table
Destination     Gateway         Genmask         Flags Metric Ref    Use Iface
127.0.0.0       0.0.0.0         255.0.0.0       U     0      -      -   0

  Priority: -10 Protocol: ns3::Ipv4GlobalRouting
Node: 49, Time: +0.5s, Local time: +0.5s, Ipv4GlobalRouting table

" />
<rt t="0.5" id="50" info="Node: 50, Time: +0.5s, Local time: +0.5s, Ipv4ListRouting table
  Priority: 0 Protocol: ns3::Ipv4StaticRouting
Node: 50, Time: +0.5s, Local time: +0.5s, Ipv4StaticRouting table
Destination     Gateway         Genmask         Flags Metric Ref    Use Iface
127.0.0.0       0.0.0.0         255.0.0.0       U     0      -      -   0

  Priority: -10 Protocol: ns3::Ipv4GlobalRouting
Node: 50, Time: +0.5s, Local time: +0.5s, Ipv4GlobalRouting table

" />
<rt t="0.5" id="51" info="Node: 51, Time: +0.5s, Local time: +0.5s, Ipv4ListRouting table
  Priority: 0 Protocol: ns3::Ipv4StaticRouting
Node: 51, Time: +0.5s, Local time: +0.5s, Ipv4StaticRouting table
Destination     Gateway         Genmask         Flags Metric Ref    Use Iface
127.0.0.0       0.0.0.0         255.0.0.0       U     0      -      -   0

  Priority: -10 Protocol: ns3::Ipv4GlobalRouting
Node: 51, Time: +0.5s, Local time: +0.5s, Ipv4GlobalRouting table

" />
<rt t="0.5" id="52" info="Node: 52, Time: +0.5s, Local time: +0.5s, Ipv4ListRouting table
  Priority: 0 Protocol: ns3::Ipv4StaticRouting
Node: 52, Time: +0.5s, Local time: +0.5s, Ipv4StaticRouting table
Destination     Gateway         Genmask         Flags Metric Ref    Use Iface
127.0.0.0       0.0.0.0         255.0.0.0       U     0      -      -   0

  Priority: -10 Protocol: ns3::Ipv4GlobalRouting
Node: 52, Time: +0.5s, Local time: +0.5s, Ipv4GlobalRouting table

" />
<rt t="0.5" id="53" info="Node: 53, Time: +0.5s, Local time: +0.5s, Ipv4ListRouting table
  Priority: 0 Protocol: ns3::Ipv4StaticRouting
Node: 53, Time: +0.5s, Local time: +0.5s, Ipv4StaticRouting table
Destination     Gateway         Genmask         Flags Metric Ref    Use Iface
127.0.0.0       0.0.0.0         255.0.0.0       U     0      -      -   0

  Priority: -10 Protocol: ns3::Ipv4GlobalRouting
Node: 53, Time: +0.5s, Local time: +0.5s, Ipv4GlobalRouting table

" />
<rt t="0.5" id="54" info="Node: 54, Time: +0.5s, Local time: +0.5s, Ipv4ListRouting table
  Priority: 0 Protocol: ns3::Ipv4StaticRouting
Node: 54, Time: +0.5s, Local time: +0.5s, Ipv4StaticRouting table
Destination     Gateway         Genmask         Flags Metric Ref    Use Iface
127.0.0.0       0.0.0.0         255.0.0.0       U     0      -      -   0

  Priority: -10 Protocol: ns3::Ipv4GlobalRouting
Node: 54, Time: +0.5s, Local time: +0.5s, Ipv4GlobalRouting table

" />
<rt t="0.5" id="55" info="Node: 55, Time: +0.5s, Local time: +0.5s, Ipv4ListRouting table
  Priority: 0 Protocol: ns3::Ipv4StaticRouting
Node: 55, Time: +0.5s, Local time: +0.5s, Ipv4StaticRouting table
Destination     Gateway         Genmask         Flags Metric Ref    Use Iface
127.0.0.0       0.0.0.0         255.0.0.0       U     0      -      -   0

  Priority: -10 Protocol: ns3::Ipv4GlobalRouting
Node: 55, Time: +0.5s, Local time: +0.5s, Ipv4GlobalRouting table

" />
<rt t="0.5" id="56" info="Node: 56, Time: +0.5s, Local time: +0.5s, Ipv4ListRouting table
  Priority: 0 Protocol: ns3::Ipv4StaticRouting
Node: 56, Time: +0.5s, Local time: +0.5s, Ipv4StaticRouting table
Destination     Gateway         Genmask         Flags Metric Ref    Use Iface
127.0.0.0       0.0.0.0         255.0.0.0       U     0      -      -   0

  Priority: -10 Protocol: ns3::Ipv4GlobalRouting
Node: 56, Time: +0.5s, Local time: +0.5s, Ipv4GlobalRouting table

" />
<rt t="0.5" id="57" info="Node: 57, Time: +0.5s, Local time: +0.5s, Ipv4ListRouting table
  Priority: 0 Protocol: ns3::Ipv4StaticRouting
Node: 57, Time: +0.5s, Local time: +0.5s, Ipv4StaticRouting table
Destination     Gateway         Genmask         Flags Metric Ref    Use Iface
127.0.0.0       0.0.0.0         255.0.0.0       U     0      -      -   0

  Priority: -10 Protocol: ns3::Ipv4GlobalRouting
Node: 57, Time: +0.5s, Local time: +0.5s, Ipv4GlobalRouting table

" />
<rt t="0.5" id="58" info="Node: 58, Time: +0.5s, Local time: +0.5s, Ipv4ListRouting table
  Priority: 0 Protocol: ns3::Ipv4StaticRouting
Node: 58, Time: +0.5s, Local time: +0.5s, Ipv4StaticRouting table
Destination     Gateway         Genmask         Flags Metric Ref    Use Iface
127.0.0.0       0.0.0.0         255.0.0.0       U     0      -      -   0

  Priority: -10 Protocol: ns3::Ipv4GlobalRouting
Node: 58, Time: +0.5s, Local time: +0.5s, Ipv4GlobalRouting table

" />
<rt t="0.5" id="59" info="Node: 59, Time: +0.5s, Local time: +0.5s, Ipv4ListRouting table
  Priority: 0 Protocol: ns3::Ipv4StaticRouting
Node: 59, Time: +0.5s, Local time: +0.5s, Ipv4StaticRouting table
Destination     Gateway         Genmask         Flags Metric Ref    Use Iface
127.0.0.0       0.0.0.0         255.0.0.0       U     0      -      -   0

  Priority: -10 Protocol: ns3::Ipv4GlobalRouting
Node: 59, Time: +0.5s, Local time: +0.5s, Ipv4GlobalRouting table

" />
<rt t="0.5" id="60" info="Node: 60, Time: +0.5s, Local time: +0.5s, Ipv4ListRouting table
  Priority: 0 Protocol: ns3::Ipv4StaticRouting
Node: 60, Time: +0.5s, Local time: +0.5s, Ipv4StaticRouting table
Destination     Gateway         Genmask         Flags Metric Ref    Use Iface
127.0.0.0       0.0.0.0         255.0.0.0       U     0      -      -   0

  Priority: -10 Protocol: ns3::Ipv4GlobalRouting
Node: 60, Time: +0.5s, Local time: +0.5s, Ipv4GlobalRouting table

" />
<rt t="0.5" id="61" info="Node: 61, Time: +0.5s, Local time: +0.5s, Ipv4ListRouting table
  Priority: 0 Protocol: ns3::Ipv4StaticRouting
Node: 61, Time: +0.5s, Local time: +0.5s, Ipv4StaticRouting table
Destination     Gateway         Genmask         Flags Metric Ref    Use Iface
127.0.0.0       0.0.0.0         255.0.0.0       U     0      -      -   0

  Priority: -10 Protocol: ns3::Ipv4GlobalRouting
Node: 61, Time: +0.5s, Local time: +0.5s, Ipv4GlobalRouting table

" />
<rt t="0.5" id="62" info="Node: 62, Time: +0.5s, Local time: +0.5s, Ipv4ListRouting table
  Priority: 0 Protocol: ns3::Ipv4StaticRouting
Node: 62, Time: +0.5s, Local time: +0.5s, Ipv4StaticRouting table
Destination     Gateway         Genmask         Flags Metric Ref    Use Iface
127.0.0.0       0.0.0.0         255.0.0.0       U     0      -      -   0

  Priority: -10 Protocol: ns3::Ipv4GlobalRouting
Node: 62, Time: +0.5s, Local time: +0.5s, Ipv4GlobalRouting table

" />
<rt t="0.5" id="63" info="Node: 63, Time: +0.5s, Local time: +0.5s, Ipv4ListRouting table
  Priority: 0 Protocol: ns3::Ipv4StaticRouting
Node: 63, Time: +0.5s, Local time: +0.5s, Ipv4StaticRouting table
Destination     Gateway         Genmask         Flags Metric Ref    Use Iface
127.0.0.0       0.0.0.0         255.0.0.0       U     0      -      -   0

  Priority: -10 Protocol: ns3::Ipv4GlobalRouting
Node: 63, Time: +0.5s, Local time: +0.5s, Ipv4GlobalRouting table

" />
<rt t="0.5" id="64" info="Node: 64, Time: +0.5s, Local time: +0.5s, Ipv4ListRouting table
  Priority: 0 Protocol: ns3::Ipv4StaticRouting
Node: 64, Time: +0.5s, Local time: +0.5s, Ipv4StaticRouting table
Destination     Gateway         Genmask         Flags Metric Ref    Use Iface
127.0.0.0       0.0.0.0         255.0.0.0       U     0      -      -   0

  Priority: -10 Protocol: ns3::Ipv4GlobalRouting
Node: 64, Time: +0.5s, Local time: +0.5s, Ipv4GlobalRouting table

" />
<rt t="0.5" id="65" info="Node: 65, Time: +0.5s, Local time: +0.5s, Ipv4ListRouting table
  Priority: 0 Protocol: ns3::Ipv4StaticRouting
Node: 65, Time: +0.5s, Local time: +0.5s, Ipv4StaticRouting table
Destination     Gateway         Genmask         Flags Metric Ref    Use Iface
127.0.0.0       0.0.0.0         255.0.0.0       U     0      -      -   0

  Priority: -10 Protocol: ns3::Ipv4GlobalRouting
Node: 65, Time: +0.5s, Local time: +0.5s, Ipv4GlobalRouting table

" />
<rt t="0.5" id="66" info="Node: 66, Time: +0.5s, Local time: +0.5s, Ipv4ListRouting table
  Priority: 0 Protocol: ns3::Ipv4StaticRouting
Node: 66, Time: +0.5s, Local time: +0.5s, Ipv4StaticRouting table
Destination     Gateway         Genmask         Flags Metric Ref    Use Iface
127.0.0.0       0.0.0.0         255.0.0.0       U     0      -      -   0

  Priority: -10 Protocol: ns3::Ipv4GlobalRouting
Node: 66, Time: +0.5s, Local time: +0.5s, Ipv4GlobalRouting table

" />
<rt t="0.5" id="67" info="Node: 67, Time: +0.5s, Local time: +0.5s, Ipv4ListRouting table
  Priority: 0 Protocol: ns3::Ipv4StaticRouting
Node: 67, Time: +0.5s, Local time: +0.5s, Ipv4StaticRouting table
Destination     Gateway         Genmask         Flags Metric Ref    Use Iface
127.0.0.0       0.0.0.0         255.0.0.0       U     0      -      -   0

  Priority: -10 Protocol: ns3::Ipv4GlobalRouting
Node: 67, Time: +0.5s, Local time: +0.5s, Ipv4GlobalRouting table

" />
<rt t="0.5" id="68" info="Node: 68, Time: +0.5s, Local time: +0.5s, Ipv4ListRouting table
  Priority: 0 Protocol: ns3::Ipv4StaticRouting
Node: 68, Time: +0.5s, Local time: +0.5s, Ipv4StaticRouting table
Destination     Gateway         Genmask         Flags Metric Ref    Use Iface
127.0.0.0       0.0.0.0         255.0.0.0       U     0      -      -   0

  Priority: -10 Protocol: ns3::Ipv4GlobalRouting
Node: 68, Time: +0.5s, Local time: +0.5s, Ipv4GlobalRouting table

" />
<rt t="0.5" id="69" info="Node: 69, Time: +0.5s, Local time: +0.5s, Ipv4ListRouting table
  Priority: 0 Protocol: ns3::Ipv4StaticRouting
Node: 69, Time: +0.5s, Local time: +0.5s, Ipv4StaticRouting table
Destination     Gateway         Genmask         Flags Metric Ref    Use Iface
127.0.0.0       0.0.0.0         255.0.0.0       U     0      -      -   0

  Priority: -10 Protocol: ns3::Ipv4GlobalRouting
Node: 69, Time: +0.5s, Local time: +0.5s, Ipv4GlobalRouting table

" />
<rt t="0.5" id="70" info="Node: 70, Time: +0.5s, Local time: +0.5s, Ipv4ListRouting table
  Priority: 0 Protocol: ns3::Ipv4StaticRouting
Node: 70, Time: +0.5s, Local time: +0.5s, Ipv4StaticRouting table
Destination     Gateway         Genmask         Flags Metric Ref    Use Iface
127.0.0.0       0.0.0.0         255.0.0.0       U     0      -      -   0

  Priority: -10 Protocol: ns3::Ipv4GlobalRouting
Node: 70, Time: +0.5s, Local time: +0.5s, Ipv4GlobalRouting table

" />
<rt t="0.5" id="71" info="Node: 71, Time: +0.5s, Local time: +0.5s, Ipv4ListRouting table
  Priority: 0 Protocol: ns3::Ipv4StaticRouting
Node: 71, Time: +0.5s, Local time: +0.5s, Ipv4StaticRouting table
Destination     Gateway         Genmask         Flags Metric Ref    Use Iface
127.0.0.0       0.0.0.0         255.0.0.0       U     0      -      -   0

  Priority: -10 Protocol: ns3::Ipv4GlobalRouting
Node: 71, Time: +0.5s, Local time: +0.5s, Ipv4GlobalRouting table

" />
<rt t="0.5" id="72" info="Node: 72, Time: +0.5s, Local time: +0.5s, Ipv4ListRouting table
  Priority: 0 Protocol: ns3::Ipv4StaticRouting
Node: 72, Time: +0.5s, Local time: +0.5s, Ipv4StaticRouting table
Destination     Gateway         Genmask         Flags Metric Ref    Use Iface
127.0.0.0       0.0.0.0         255.0.0.0       U     0      -      -   0

  Priority: -10 Protocol: ns3::Ipv4GlobalRouting
Node: 72, Time: +0.5s, Local time: +0.5s, Ipv4GlobalRouting table

" />
<rt t="0.5" id="73" info="Node: 73, Time: +0.5s, Local time: +0.5s, Ipv4ListRouting table
  Priority: 0 Protocol: ns3::Ipv4StaticRouting
Node: 73, Time: +0.5s, Local time: +0.5s, Ipv4StaticRouting table
Destination     Gateway         Genmask         Flags Metric Ref    Use Iface
127.0.0.0       0.0.0.0         255.0.0.0       U     0      -      -   0

  Priority: -10 Protocol: ns3::Ipv4GlobalRouting
Node: 73, Time: +0.5s, Local time: +0.5s, Ipv4GlobalRouting table

" />
<rt t="0.5" id="74" info="Node: 74, Time: +0.5s, Local time: +0.5s, Ipv4ListRouting table
  Priority: 0 Protocol: ns3::Ipv4StaticRouting
Node: 74, Time: +0.5s, Local time: +0.5s, Ipv4StaticRouting table
Destination     Gateway         Genmask         Flags Metric Ref    Use Iface
127.0.0.0       0.0.0.0         255.0.0.0       U     0      -      -   0

  Priority: -10 Protocol: ns3::Ipv4GlobalRouting
Node: 74, Time: +0.5s, Local time: +0.5s, Ipv4GlobalRouting table

" />
<rt t="0.5" id="75" info="Node: 75, Time: +0.5s, Local time: +0.5s, Ipv4ListRouting table
  Priority: 0 Protocol: ns3::Ipv4StaticRouting
Node: 75, Time: +0.5s, Local time: +0.5s, Ipv4StaticRouting table
Destination     Gateway         Genmask         Flags Metric Ref    Use Iface
127.0.0.0       0.0.0.0         255.0.0.0       U     0      -      -   0

  Priority: -10 Protocol: ns3::Ipv4GlobalRouting
Node: 75, Time: +0.5s, Local time: +0.5s, Ipv4GlobalRouting table

" />
<rt t="0.5" id="76" info="Node: 76, Time: +0.5s, Local time: +0.5s, Ipv4ListRouting table
  Priority: 0 Protocol: ns3::Ipv4StaticRouting
Node: 76, Time: +0.5s, Local time: +0.5s, Ipv4StaticRouting table
Destination     Gateway         Genmask         Flags Metric Ref    Use Iface
127.0.0.0       0.0.0.0         255.0.0.0       U     0      -      -   0

  Priority: -10 Protocol: ns3::Ipv4GlobalRouting
Node: 76, Time: +0.5s, Local time: +0.5s, Ipv4GlobalRouting table

" />
<rt t="0.5" id="77" info="Node: 77, Time: +0.5s, Local time: +0.5s, Ipv4ListRouting table
  Priority: 0 Protocol: ns3::Ipv4StaticRouting
Node: 77, Time: +0.5s, Local time: +0.5s, Ipv4StaticRouting table
Destination     Gateway         Genmask         Flags Metric Ref    Use Iface
127.0.0.0       0.0.0.0         255.0.0.0       U     0      -      -   0

  Priority: -10 Protocol: ns3::Ipv4GlobalRouting
Node: 77, Time: +0.5s, Local time: +0.5s, Ipv4GlobalRouting table

" />
<rt t="0.5" id="78" info="Node: 78, Time: +0.5s, Local time: +0.5s, Ipv4ListRouting table
  Priority: 0 Protocol: ns3::Ipv4StaticRouting
Node: 78, Time: +0.5s, Local time: +0.5s, Ipv4StaticRouting table
Destination     Gateway         Genmask         Flags Metric Ref    Use Iface
127.0.0.0       0.0.0.0         255.0.0.0       U     0      -      -   0

  Priority: -10 Protocol: ns3::Ipv4GlobalRouting
Node: 78, Time: +0.5s, Local time: +0.5s, Ipv4GlobalRouting table

" />
<rt t="0.5" id="79" info="Node: 79, Time: +0.5s, Local time: +0.5s, Ipv4ListRouting table
  Priority: 0 Protocol: ns3::Ipv4StaticRouting
Node: 79, Time: +0.5s, Local time: +0.5s, Ipv4StaticRouting table
Destination     Gateway         Genmask         Flags Metric Ref    Use Iface
127.0.0.0       0.0.0.0         255.0.0.0       U     0      -      -   0

  Priority: -10 Protocol: ns3::Ipv4GlobalRouting
Node: 79, Time: +0.5s, Local time: +0.5s, Ipv4GlobalRouting table

" />
<rt t="0.5" id="80" info="Node: 80, Time: +0.5s, Local time: +0.5s, Ipv4ListRouting table
  Priority: 0 Protocol: ns3::Ipv4StaticRouting
Node: 80, Time: +0.5s, Local time: +0.5s, Ipv4StaticRouting table
Destination     Gateway         Genmask         Flags Metric Ref    Use Iface
127.0.0.0       0.0.0.0         255.0.0.0       U     0      -      -   0

  Priority: -10 Protocol: ns3::Ipv4GlobalRouting
Node: 80, Time: +0.5s, Local time: +0.5s, Ipv4GlobalRouting table

" />
<rt t="0.5" id="81" info="Node: 81, Time: +0.5s, Local time: +0.5s, Ipv4ListRouting table
  Priority: 0 Protocol: ns3::Ipv4StaticRouting
Node: 81, Time: +0.5s, Local time: +0.5s, Ipv4StaticRouting table
Destination     Gateway         Genmask         Flags Metric Ref    Use Iface
127.0.0.0       0.0.0.0         255.0.0.0       U     0      -      -   0

  Priority: -10 Protocol: ns3::Ipv4GlobalRouting
Node: 81, Time: +0.5s, Local time: +0.5s, Ipv4GlobalRouting table

" />
<rt t="0.5" id="82" info="Node: 82, Time: +0.5s, Local time: +0.5s, Ipv4ListRouting table
  Priority: 0 Protocol: ns3::Ipv4StaticRouting
Node: 82, Time: +0.5s, Local time: +0.5s, Ipv4StaticRouting table
Destination     Gateway         Genmask         Flags Metric Ref    Use Iface
127.0.0.0       0.0.0.0         255.0.0.0       U     0      -      -   0

  Priority: -10 Protocol: ns3::Ipv4GlobalRouting
Node: 82, Time: +0.5s, Local time: +0.5s, Ipv4GlobalRouting table

" />
<rt t="0.5" id="83" info="Node: 83, Time: +0.5s, Local time: +0.5s, Ipv4ListRouting table
  Priority: 0 Protocol: ns3::Ipv4StaticRouting
Node: 83, Time: +0.5s, Local time: +0.5s, Ipv4StaticRouting table
Destination     Gateway         Genmask         Flags Metric Ref    Use Iface
127.0.0.0       0.0.0.0         255.0.0.0       U     0      -      -   0

  Priority: -10 Protocol: ns3::Ipv4GlobalRouting
Node: 83, Time: +0.5s, Local time: +0.5s, Ipv4GlobalRouting table

" />
<rt t="0.5" id="84" info="Node: 84, Time: +0.5s, Local time: +0.5s, Ipv4ListRouting table
  Priority: 0 Protocol: ns3::Ipv4StaticRouting
Node: 84, Time: +0.5s, Local time: +0.5s, Ipv4StaticRouting table
Destination     Gateway         Genmask         Flags Metric Ref    Use Iface
127.0.0.0       0.0.0.0         255.0.0.0       U     0      -      -   0

  Priority: -10 Protocol: ns3::Ipv4GlobalRouting
Node: 84, Time: +0.5s, Local time: +0.5s, Ipv4GlobalRouting table

" />
<rt t="0.5" id="85" info="Node: 85, Time: +0.5s, Local time: +0.5s, Ipv4ListRouting table
  Priority: 0 Protocol: ns3::Ipv4StaticRouting
Node: 85, Time: +0.5s, Local time: +0.5s, Ipv4StaticRouting table
Destination     Gateway         Genmask         Flags Metric Ref    Use Iface
127.0.0.0       0.0.0.0         255.0.0.0       U     0      -      -   0

  Priority: -10 Protocol: ns3::Ipv4GlobalRouting
Node: 85, Time: +0.5s, Local time: +0.5s, Ipv4GlobalRouting table

" />
<rt t="0.5" id="86" info="Node: 86, Time: +0.5s, Local time: +0.5s, Ipv4ListRouting table
  Priority: 0 Protocol: ns3::Ipv4StaticRouting
Node: 86, Time: +0.5s, Local time: +0.5s, Ipv4StaticRouting table
Destination     Gateway         Genmask         Flags Metric Ref    Use Iface
127.0.0.0       0.0.0.0         255.0.0.0       U     0      -      -   0

  Priority: -10 Protocol: ns3::Ipv4GlobalRouting
Node: 86, Time: +0.5s, Local time: +0.5s, Ipv4GlobalRouting table

" />
<rt t="0.5" id="87" info="Node: 87, Time: +0.5s, Local time: +0.5s, Ipv4ListRouting table
  Priority: 0 Protocol: ns3::Ipv4StaticRouting
Node: 87, Time: +0.5s, Local time: +0.5s, Ipv4StaticRouting table
Destination     Gateway         Genmask         Flags Metric Ref    Use Iface
127.0.0.0       0.0.0.0         255.0.0.0       U     0      -      -   0

  Priority: -10 Protocol: ns3::Ipv4GlobalRouting
Node: 87, Time: +0.5s, Local time: +0.5s, Ipv4GlobalRouting table

" />
<rt t="0.5" id="88" info="Node: 88, Time: +0.5s, Local time: +0.5s, Ipv4ListRouting table
  Priority: 0 Protocol: ns3::Ipv4StaticRouting
Node: 88, Time: +0.5s, Local time: +0.5s, Ipv4StaticRouting table
Destination     Gateway         Genmask         Flags Metric Ref    Use Iface
127.0.0.0       0.0.0.0         255.0.0.0       U     0      -      -   0

  Priority: -10 Protocol: ns3::Ipv4GlobalRouting
Node: 88, Time: +0.5s, Local time: +0.5s, Ipv4GlobalRouting table

" />
<rt t="0.5" id="89" info="Node: 89, Time: +0.5s, Local time: +0.5s, Ipv4ListRouting table
  Priority: 0 Protocol: ns3::Ipv4StaticRouting
Node: 89, Time: +0.5s, Local time: +0.5s, Ipv4StaticRouting table
Destination     Gateway         Genmask         Flags Metric Ref    Use Iface
127.0.0.0       0.0.0.0         255.0.0.0       U     0      -      -   0

  Priority: -10 Protocol: ns3::Ipv4GlobalRouting
Node: 89, Time: +0.5s, Local time: +0.5s, Ipv4GlobalRouting table

" />
<rt t="0.5" id="90" info="Node: 90, Time: +0.5s, Local time: +0.5s, Ipv4ListRouting table
  Priority: 0 Protocol: ns3::Ipv4StaticRouting
Node: 90, Time: +0.5s, Local time: +0.5s, Ipv4StaticRouting table
Destination     Gateway         Genmask         Flags Metric Ref    Use Iface
127.0.0.0       0.0.0.0         255.0.0.0       U     0      -      -   0

  Priority: -10 Protocol: ns3::Ipv4GlobalRouting
Node: 90, Time: +0.5s, Local time: +0.5s, Ipv4GlobalRouting table

" />
<rt t="0.5" id="91" info="Node: 91, Time: +0.5s, Local time: +0.5s, Ipv4ListRouting table
  Priority: 0 Protocol: ns3::Ipv4StaticRouting
Node: 91, Time: +0.5s, Local time: +0.5s, Ipv4StaticRouting table
Destination     Gateway         Genmask         Flags Metric Ref    Use Iface
127.0.0.0       0.0.0.0         255.0.0.0       U     0      -      -   0

  Priority: -10 Protocol: ns3::Ipv4GlobalRouting
Node: 91, Time: +0.5s, Local time: +0.5s, Ipv4GlobalRouting table

" />
<rt t="0.5" id="92" info="Node: 92, Time: +0.5s, Local time: +0.5s, Ipv4ListRouting table
  Priority: 0 Protocol: ns3::Ipv4StaticRouting
Node: 92, Time: +0.5s, Local time: +0.5s, Ipv4StaticRouting table
Destination     Gateway         Genmask         Flags Metric Ref    Use Iface
127.0.0.0       0.0.0.0         255.0.0.0       U     0      -      -   0

  Priority: -10 Protocol: ns3::Ipv4GlobalRouting
Node: 92, Time: +0.5s, Local time: +0.5s, Ipv4GlobalRouting table

" />
<rt t="0.5" id="93" info="Node: 93, Time: +0.5s, Local time: +0.5s, Ipv4ListRouting table
  Priority: 0 Protocol: ns3::Ipv4StaticRouting
Node: 93, Time: +0.5s, Local time: +0.5s, Ipv4StaticRouting table
Destination     Gateway         Genmask         Flags Metric Ref    Use Iface
127.0.0.0       0.0.0.0         255.0.0.0       U     0      -      -   0

  Priority: -10 Protocol: ns3::Ipv4GlobalRouting
Node: 93, Time: +0.5s, Local time: +0.5s, Ipv4GlobalRouting table

" />
<rt t="0.5" id="94" info="Node: 94, Time: +0.5s, Local time: +0.5s, Ipv4ListRouting table
  Priority: 0 Protocol: ns3::Ipv4StaticRouting
Node: 94, Time: +0.5s, Local time: +0.5s, Ipv4StaticRouting table
Destination     Gateway         Genmask         Flags Metric Ref    Use Iface
127.0.0.0       0.0.0.0         255.0.0.0       U     0      -      -   0

  Priority: -10 Protocol: ns3::Ipv4GlobalRouting
Node: 94, Time: +0.5s, Local time: +0.5s, Ipv4GlobalRouting table

" />
<rt t="0.5" id="95" info="Node: 95, Time: +0.5s, Local time: +0.5s, Ipv4ListRouting table
  Priority: 0 Protocol: ns3::Ipv4StaticRouting
Node: 95, Time: +0.5s, Local time: +0.5s, Ipv4StaticRouting table
Destination     Gateway         Genmask         Flags Metric Ref    Use Iface
127.0.0.0       0.0.0.0         255.0.0.0       U     0      -      -   0

  Priority: -10 Protocol: ns3::Ipv4GlobalRouting
Node: 95, Time: +0.5s, Local time: +0.5s, Ipv4GlobalRouting table

" />
<rt t="0.5" id="96" info="Node: 96, Time: +0.5s, Local time: +0.5s, Ipv4ListRouting table
  Priority: 0 Protocol: ns3::Ipv4StaticRouting
Node: 96, Time: +0.5s, Local time: +0.5s, Ipv4StaticRouting table
Destination     Gateway         Genmask         Flags Metric Ref    Use Iface
127.0.0.0       0.0.0.0         255.0.0.0       U     0      -      -   0

  Priority: -10 Protocol: ns3::Ipv4GlobalRouting
Node: 96, Time: +0.5s, Local time: +0.5s, Ipv4GlobalRouting table

" />
<rt t="0.5" id="97" info="Node: 97, Time: +0.5s, Local time: +0.5s, Ipv4ListRouting table
  Priority: 0 Protocol: ns3::Ipv4StaticRouting
Node: 97, Time: +0.5s, Local time: +0.5s, Ipv4StaticRouting table
Destination     Gateway         Genmask         Flags Metric Ref    Use Iface
127.0.0.0       0.0.0.0         255.0.0.0       U     0      -      -   0

  Priority: -10 Protocol: ns3::Ipv4GlobalRouting
Node: 97, Time: +0.5s, Local time: +0.5s, Ipv4GlobalRouting table

" />
<rt t="0.5" id="98" info="Node: 98, Time: +0.5s, Local time: +0.5s, Ipv4ListRouting table
  Priority: 0 Protocol: ns3::Ipv4StaticRouting
Node: 98, Time: +0.5s, Local time: +0.5s, Ipv4StaticRouting table
Destination     Gateway         Genmask         Flags Metric Ref    Use Iface
127.0.0.0       0.0.0.0         255.0.0.0       U     0      -      -   0

  Priority: -10 Protocol: ns3::Ipv4GlobalRouting
Node: 98, Time: +0.5s, Local time: +0.5s, Ipv4GlobalRouting table

" />
<rt t="0.5" id="99" info="Node: 99, Time: +0.5s, Local time: +0.5s, Ipv4ListRouting table
  Priority: 0 Protocol: ns3::Ipv4StaticRouting
Node: 99, Time: +0.5s, Local time: +0.5s, Ipv4StaticRouting table
Destination     Gateway         Genmask         Flags Metric Ref    Use Iface
127.0.0.0       0.0.0.0         255.0.0.0       U     0      -      -   0

  Priority: -10 Protocol: ns3::Ipv4GlobalRouting
Node: 99, Time: +0.5s, Local time: +0.5s, Ipv4GlobalRouting table

" />
<rt t="0.5" id="100" info="Node: 100, Time: +0.5s, Local time: +0.5s, Ipv4ListRouting table
  Priority: 0 Protocol: ns3::Ipv4StaticRouting
Node: 100, Time: +0.5s, Local time: +0.5s, Ipv4StaticRouting table
Destination     Gateway         Genmask         Flags Metric Ref    Use Iface
127.0.0.0       0.0.0.0         255.0.0.0       U     0      -      -   0

  Priority: -10 Protocol: ns3::Ipv4GlobalRouting
Node: 100, Time: +0.5s, Local time: +0.5s, Ipv4GlobalRouting table

" />
<rt t="0.5" id="101" info="Node: 101, Time: +0.5s, Local time: +0.5s, Ipv4ListRouting table
  Priority: 0 Protocol: ns3::Ipv4StaticRouting
Node: 101, Time: +0.5s, Local time: +0.5s, Ipv4StaticRouting table
Destination     Gateway         Genmask         Flags Metric Ref    Use Iface
127.0.0.0       0.0.0.0         255.0.0.0       U     0      -      -   0

  Priority: -10 Protocol: ns3::Ipv4GlobalRouting
Node: 101, Time: +0.5s, Local time: +0.5s, Ipv4GlobalRouting table

" />
<rt t="0.5" id="102" info="Node: 102, Time: +0.5s, Local time: +0.5s, Ipv4ListRouting table
  Priority: 0 Protocol: ns3::Ipv4StaticRouting
Node: 102, Time: +0.5s, Local time: +0.5s, Ipv4StaticRouting table
Destination     Gateway         Genmask         Flags Metric Ref    Use Iface
127.0.0.0       0.0.0.0         255.0.0.0       U     0      -      -   0

  Priority: -10 Protocol: ns3::Ipv4GlobalRouting
Node: 102, Time: +0.5s, Local time: +0.5s, Ipv4GlobalRouting table

" />
<rt t="0.5" id="103" info="Node: 103, Time: +0.5s, Local time: +0.5s, Ipv4ListRouting table
  Priority: 0 Protocol: ns3::Ipv4StaticRouting
Node: 103, Time: +0.5s, Local time: +0.5s, Ipv4StaticRouting table
Destination     Gateway         Genmask         Flags Metric Ref    Use Iface
127.0.0.0       0.0.0.0         255.0.0.0       U     0      -      -   0

  Priority: -10 Protocol: ns3::Ipv4GlobalRouting
Node: 103, Time: +0.5s, Local time: +0.5s, Ipv4GlobalRouting table

" />
<rt t="0.5" id="104" info="Node: 104, Time: +0.5s, Local time: +0.5s, Ipv4ListRouting table
  Priority: 0 Protocol: ns3::Ipv4StaticRouting
Node: 104, Time: +0.5s, Local time: +0.5s, Ipv4StaticRouting table
Destination     Gateway         Genmask         Flags Metric Ref    Use Iface
127.0.0.0       0.0.0.0         255.0.0.0       U     0      -      -   0

  Priority: -10 Protocol: ns3::Ipv4GlobalRouting
Node: 104, Time: +0.5s, Local time: +0.5s, Ipv4GlobalRouting table

" />
<rt t="0.5" id="105" info="Node: 105, Time: +0.5s, Local time: +0.5s, Ipv4ListRouting table
  Priority: 0 Protocol: ns3::Ipv4StaticRouting
Node: 105, Time: +0.5s, Local time: +0.5s, Ipv4StaticRouting table
Destination     Gateway         Genmask         Flags Metric Ref    Use Iface
127.0.0.0       0.0.0.0         255.0.0.0       U     0      -      -   0

  Priority: -10 Protocol: ns3::Ipv4GlobalRouting
Node: 105, Time: +0.5s, Local time: +0.5s, Ipv4GlobalRouting table

" />
<rt t="0.5" id="106" info="Node: 106, Time: +0.5s, Local time: +0.5s, Ipv4ListRouting table
  Priority: 0 Protocol: ns3::Ipv4StaticRouting
Node: 106, Time: +0.5s, Local time: +0.5s, Ipv4StaticRouting table
Destination     Gateway         Genmask         Flags Metric Ref    Use Iface
127.0.0.0       0.0.0.0         255.0.0.0       U     0      -      -   0

  Priority: -10 Protocol: ns3::Ipv4GlobalRouting
Node: 106, Time: +0.5s, Local time: +0.5s, Ipv4GlobalRouting table

" />
<rt t="0.5" id="107" info="Node: 107, Time: +0.5s, Local time: +0.5s, Ipv4ListRouting table
  Priority: 0 Protocol: ns3::Ipv4StaticRouting
Node: 107, Time: +0.5s, Local time: +0.5s, Ipv4StaticRouting table
Destination     Gateway         Genmask         Flags Metric Ref    Use Iface
127.0.0.0       0.0.0.0         255.0.0.0       U     0      -      -   0

  Priority: -10 Protocol: ns3::Ipv4GlobalRouting
Node: 107, Time: +0.5s, Local time: +0.5s, Ipv4GlobalRouting table

" />
<rt t="0.5" id="108" info="Node: 108, Time: +0.5s, Local time: +0.5s, Ipv4ListRouting table
  Priority: 0 Protocol: ns3::Ipv4StaticRouting
Node: 108, Time: +0.5s, Local time: +0.5s, Ipv4StaticRouting table
Destination     Gateway         Genmask         Flags Metric Ref    Use Iface
127.0.0.0       0.0.0.0         255.0.0.0       U     0      -      -   0

  Priority: -10 Protocol: ns3::Ipv4GlobalRouting
Node: 108, Time: +0.5s, Local time: +0.5s, Ipv4GlobalRouting table

" />
<rt t="0.5" id="109" info="Node: 109, Time: +0.5s, Local time: +0.5s, Ipv4ListRouting table
  Priority: 0 Protocol: ns3::Ipv4StaticRouting
Node: 109, Time: +0.5s, Local time: +0.5s, Ipv4StaticRouting table
Destination     Gateway         Genmask         Flags Metric Ref    Use Iface
127.0.0.0       0.0.0.0         255.0.0.0       U     0      -      -   0

  Priority: -10 Protocol: ns3::Ipv4GlobalRouting
Node: 109, Time: +0.5s, Local time: +0.5s, Ipv4GlobalRouting table

" />
<rt t="0.6" id="0" info="Node: 0, Time: +0.59999999999999999997s, Local time: +0.59999999999999999997s, Ipv4ListRouting table
  Priority: 0 Protocol: ns3::Ipv4StaticRouting
Node: 0, Time: +0.59999999999999999997s, Local time: +0.59999999999999999997s, Ipv4StaticRouting table
Destination     Gateway         Genmask         Flags Metric Ref    Use Iface
127.0.0.0       0.0.0.0         255.0.0.0       U     0      -      -   0

  Priority: -10 Protocol: ns3::Ipv4GlobalRouting
Node: 0, Time: +0.59999999999999999997s, Local time: +0.59999999999999999997s, Ipv4GlobalRouting table

" />
<rt t="0.6" id="1" info="Node: 1, Time: +0.59999999999999999997s, Local time: +0.59999999999999999997s, Ipv4ListRouting table
  Priority: 0 Protocol: ns3::Ipv4StaticRouting
Node: 1, Time: +0.59999999999999999997s, Local time: +0.59999999999999999997s, Ipv4StaticRouting table
Destination     Gateway         Genmask         Flags Metric Ref    Use Iface
127.0.0.0       0.0.0.0         255.0.0.0       U     0      -      -   0

  Priority: -10 Protocol: ns3::Ipv4GlobalRouting
Node: 1, Time: +0.59999999999999999997s, Local time: +0.59999999999999999997s, Ipv4GlobalRouting table

" />
<rt t="0.6" id="2" info="Node: 2, Time: +0.59999999999999999997s, Local time: +0.59999999999999999997s, Ipv4ListRouting table
  Priority: 0 Protocol: ns3::Ipv4StaticRouting
Node: 2, Time: +0.59999999999999999997s, Local time: +0.59999999999999999997s, Ipv4StaticRouting table
Destination     Gateway         Genmask         Flags Metric Ref    Use Iface
127.0.0.0       0.0.0.0         255.0.0.0       U     0      -      -   0

  Priority: -10 Protocol: ns3::Ipv4GlobalRouting
Node: 2, Time: +0.59999999999999999997s, Local time: +0.59999999999999999997s, Ipv4GlobalRouting table

" />
<rt t="0.6" id="3" info="Node: 3, Time: +0.59999999999999999997s, Local time: +0.59999999999999999997s, Ipv4ListRouting table
  Priority: 0 Protocol: ns3::Ipv4StaticRouting
Node: 3, Time: +0.59999999999999999997s, Local time: +0.59999999999999999997s, Ipv4StaticRouting table
Destination     Gateway         Genmask         Flags Metric Ref    Use Iface
127.0.0.0       0.0.0.0         255.0.0.0       U     0      -      -   0

  Priority: -10 Protocol: ns3::Ipv4GlobalRouting
Node: 3, Time: +0.59999999999999999997s, Local time: +0.59999999999999999997s, Ipv4GlobalRouting table

" />
<rt t="0.6" id="4" info="Node: 4, Time: +0.59999999999999999997s, Local time: +0.59999999999999999997s, Ipv4ListRouting table
  Priority: 0 Protocol: ns3::Ipv4StaticRouting
Node: 4, Time: +0.59999999999999999997s, Local time: +0.59999999999999999997s, Ipv4StaticRouting table
Destination     Gateway         Genmask         Flags Metric Ref    Use Iface
127.0.0.0       0.0.0.0         255.0.0.0       U     0      -      -   0

  Priority: -10 Protocol: ns3::Ipv4GlobalRouting
Node: 4, Time: +0.59999999999999999997s, Local time: +0.59999999999999999997s, Ipv4GlobalRouting table

" />
<rt t="0.6" id="5" info="Node: 5, Time: +0.59999999999999999997s, Local time: +0.59999999999999999997s, Ipv4ListRouting table
  Priority: 0 Protocol: ns3::Ipv4StaticRouting
Node: 5, Time: +0.59999999999999999997s, Local time: +0.59999999999999999997s, Ipv4StaticRouting table
Destination     Gateway         Genmask         Flags Metric Ref    Use Iface
127.0.0.0       0.0.0.0         255.0.0.0       U     0      -      -   0

  Priority: -10 Protocol: ns3::Ipv4GlobalRouting
Node: 5, Time: +0.59999999999999999997s, Local time: +0.59999999999999999997s, Ipv4GlobalRouting table

" />
<rt t="0.6" id="6" info="Node: 6, Time: +0.59999999999999999997s, Local time: +0.59999999999999999997s, Ipv4ListRouting table
  Priority: 0 Protocol: ns3::Ipv4StaticRouting
Node: 6, Time: +0.59999999999999999997s, Local time: +0.59999999999999999997s, Ipv4StaticRouting table
Destination     Gateway         Genmask         Flags Metric Ref    Use Iface
127.0.0.0       0.0.0.0         255.0.0.0       U     0      -      -   0

  Priority: -10 Protocol: ns3::Ipv4GlobalRouting
Node: 6, Time: +0.59999999999999999997s, Local time: +0.59999999999999999997s, Ipv4GlobalRouting table

" />
<rt t="0.6" id="7" info="Node: 7, Time: +0.59999999999999999997s, Local time: +0.59999999999999999997s, Ipv4ListRouting table
  Priority: 0 Protocol: ns3::Ipv4StaticRouting
Node: 7, Time: +0.59999999999999999997s, Local time: +0.59999999999999999997s, Ipv4StaticRouting table
Destination     Gateway         Genmask         Flags Metric Ref    Use Iface
127.0.0.0       0.0.0.0         255.0.0.0       U     0      -      -   0

  Priority: -10 Protocol: ns3::Ipv4GlobalRouting
Node: 7, Time: +0.59999999999999999997s, Local time: +0.59999999999999999997s, Ipv4GlobalRouting table

" />
<rt t="0.6" id="8" info="Node: 8, Time: +0.59999999999999999997s, Local time: +0.59999999999999999997s, Ipv4ListRouting table
  Priority: 0 Protocol: ns3::Ipv4StaticRouting
Node: 8, Time: +0.59999999999999999997s, Local time: +0.59999999999999999997s, Ipv4StaticRouting table
Destination     Gateway         Genmask         Flags Metric Ref    Use Iface
127.0.0.0       0.0.0.0         255.0.0.0       U     0      -      -   0

  Priority: -10 Protocol: ns3::Ipv4GlobalRouting
Node: 8, Time: +0.59999999999999999997s, Local time: +0.59999999999999999997s, Ipv4GlobalRouting table

" />
<rt t="0.6" id="9" info="Node: 9, Time: +0.59999999999999999997s, Local time: +0.59999999999999999997s, Ipv4ListRouting table
  Priority: 0 Protocol: ns3::Ipv4StaticRouting
Node: 9, Time: +0.59999999999999999997s, Local time: +0.59999999999999999997s, Ipv4StaticRouting table
Destination     Gateway         Genmask         Flags Metric Ref    Use Iface
127.0.0.0       0.0.0.0         255.0.0.0       U     0      -      -   0

  Priority: -10 Protocol: ns3::Ipv4GlobalRouting
Node: 9, Time: +0.59999999999999999997s, Local time: +0.59999999999999999997s, Ipv4GlobalRouting table

" />
<rt t="0.6" id="10" info="Node: 10, Time: +0.59999999999999999997s, Local time: +0.59999999999999999997s, Ipv4ListRouting table
  Priority: 0 Protocol: ns3::Ipv4StaticRouting
Node: 10, Time: +0.59999999999999999997s, Local time: +0.59999999999999999997s, Ipv4StaticRouting table
Destination     Gateway         Genmask         Flags Metric Ref    Use Iface
127.0.0.0       0.0.0.0         255.0.0.0       U     0      -      -   0

  Priority: -10 Protocol: ns3::Ipv4GlobalRouting
Node: 10, Time: +0.59999999999999999997s, Local time: +0.59999999999999999997s, Ipv4GlobalRouting table

" />
<rt t="0.6" id="11" info="Node: 11, Time: +0.59999999999999999997s, Local time: +0.59999999999999999997s, Ipv4ListRouting table
  Priority: 0 Protocol: ns3::Ipv4StaticRouting
Node: 11, Time: +0.59999999999999999997s, Local time: +0.59999999999999999997s, Ipv4StaticRouting table
Destination     Gateway         Genmask         Flags Metric Ref    Use Iface
127.0.0.0       0.0.0.0         255.0.0.0       U     0      -      -   0

  Priority: -10 Protocol: ns3::Ipv4GlobalRouting
Node: 11, Time: +0.59999999999999999997s, Local time: +0.59999999999999999997s, Ipv4GlobalRouting table

" />
<rt t="0.6" id="12" info="Node: 12, Time: +0.59999999999999999997s, Local time: +0.59999999999999999997s, Ipv4ListRouting table
  Priority: 0 Protocol: ns3::Ipv4StaticRouting
Node: 12, Time: +0.59999999999999999997s, Local time: +0.59999999999999999997s, Ipv4StaticRouting table
Destination     Gateway         Genmask         Flags Metric Ref    Use Iface
127.0.0.0       0.0.0.0         255.0.0.0       U     0      -      -   0

  Priority: -10 Protocol: ns3::Ipv4GlobalRouting
Node: 12, Time: +0.59999999999999999997s, Local time: +0.59999999999999999997s, Ipv4GlobalRouting table

" />
<rt t="0.6" id="13" info="Node: 13, Time: +0.59999999999999999997s, Local time: +0.59999999999999999997s, Ipv4ListRouting table
  Priority: 0 Protocol: ns3::Ipv4StaticRouting
Node: 13, Time: +0.59999999999999999997s, Local time: +0.59999999999999999997s, Ipv4StaticRouting table
Destination     Gateway         Genmask         Flags Metric Ref    Use Iface
127.0.0.0       0.0.0.0         255.0.0.0       U     0      -      -   0

  Priority: -10 Protocol: ns3::Ipv4GlobalRouting
Node: 13, Time: +0.59999999999999999997s, Local time: +0.59999999999999999997s, Ipv4GlobalRouting table

" />
<rt t="0.6" id="14" info="Node: 14, Time: +0.59999999999999999997s, Local time: +0.59999999999999999997s, Ipv4ListRouting table
  Priority: 0 Protocol: ns3::Ipv4StaticRouting
Node: 14, Time: +0.59999999999999999997s, Local time: +0.59999999999999999997s, Ipv4StaticRouting table
Destination     Gateway         Genmask         Flags Metric Ref    Use Iface
127.0.0.0       0.0.0.0         255.0.0.0       U     0      -      -   0

  Priority: -10 Protocol: ns3::Ipv4GlobalRouting
Node: 14, Time: +0.59999999999999999997s, Local time: +0.59999999999999999997s, Ipv4GlobalRouting table

" />
<rt t="0.6" id="15" info="Node: 15, Time: +0.59999999999999999997s, Local time: +0.59999999999999999997s, Ipv4ListRouting table
  Priority: 0 Protocol: ns3::Ipv4StaticRouting
Node: 15, Time: +0.59999999999999999997s, Local time: +0.59999999999999999997s, Ipv4StaticRouting table
Destination     Gateway         Genmask         Flags Metric Ref    Use Iface
127.0.0.0       0.0.0.0         255.0.0.0       U     0      -      -   0

  Priority: -10 Protocol: ns3::Ipv4GlobalRouting
Node: 15, Time: +0.59999999999999999997s, Local time: +0.59999999999999999997s, Ipv4GlobalRouting table

" />
<rt t="0.6" id="16" info="Node: 16, Time: +0.59999999999999999997s, Local time: +0.59999999999999999997s, Ipv4ListRouting table
  Priority: 0 Protocol: ns3::Ipv4StaticRouting
Node: 16, Time: +0.59999999999999999997s, Local time: +0.59999999999999999997s, Ipv4StaticRouting table
Destination     Gateway         Genmask         Flags Metric Ref    Use Iface
127.0.0.0       0.0.0.0         255.0.0.0       U     0      -      -   0

  Priority: -10 Protocol: ns3::Ipv4GlobalRouting
Node: 16, Time: +0.59999999999999999997s, Local time: +0.59999999999999999997s, Ipv4GlobalRouting table

" />
<rt t="0.6" id="17" info="Node: 17, Time: +0.59999999999999999997s, Local time: +0.59999999999999999997s, Ipv4ListRouting table
  Priority: 0 Protocol: ns3::Ipv4StaticRouting
Node: 17, Time: +0.59999999999999999997s, Local time: +0.59999999999999999997s, Ipv4StaticRouting table
Destination     Gateway         Genmask         Flags Metric Ref    Use Iface
127.0.0.0       0.0.0.0         255.0.0.0       U     0      -      -   0

  Priority: -10 Protocol: ns3::Ipv4GlobalRouting
Node: 17, Time: +0.59999999999999999997s, Local time: +0.59999999999999999997s, Ipv4GlobalRouting table

" />
<rt t="0.6" id="18" info="Node: 18, Time: +0.59999999999999999997s, Local time: +0.59999999999999999997s, Ipv4ListRouting table
  Priority: 0 Protocol: ns3::Ipv4StaticRouting
Node: 18, Time: +0.59999999999999999997s, Local time: +0.59999999999999999997s, Ipv4StaticRouting table
Destination     Gateway         Genmask         Flags Metric Ref    Use Iface
127.0.0.0       0.0.0.0         255.0.0.0       U     0      -      -   0

  Priority: -10 Protocol: ns3::Ipv4GlobalRouting
Node: 18, Time: +0.59999999999999999997s, Local time: +0.59999999999999999997s, Ipv4GlobalRouting table

" />
<rt t="0.6" id="19" info="Node: 19, Time: +0.59999999999999999997s, Local time: +0.59999999999999999997s, Ipv4ListRouting table
  Priority: 0 Protocol: ns3::Ipv4StaticRouting
Node: 19, Time: +0.59999999999999999997s, Local time: +0.59999999999999999997s, Ipv4StaticRouting table
Destination     Gateway         Genmask         Flags Metric Ref    Use Iface
127.0.0.0       0.0.0.0         255.0.0.0       U     0      -      -   0

  Priority: -10 Protocol: ns3::Ipv4GlobalRouting
Node: 19, Time: +0.59999999999999999997s, Local time: +0.59999999999999999997s, Ipv4GlobalRouting table

" />
<rt t="0.6" id="20" info="Node: 20, Time: +0.59999999999999999997s, Local time: +0.59999999999999999997s, Ipv4ListRouting table
  Priority: 0 Protocol: ns3::Ipv4StaticRouting
Node: 20, Time: +0.59999999999999999997s, Local time: +0.59999999999999999997s, Ipv4StaticRouting table
Destination     Gateway         Genmask         Flags Metric Ref    Use Iface
127.0.0.0       0.0.0.0         255.0.0.0       U     0      -      -   0

  Priority: -10 Protocol: ns3::Ipv4GlobalRouting
Node: 20, Time: +0.59999999999999999997s, Local time: +0.59999999999999999997s, Ipv4GlobalRouting table

" />
<rt t="0.6" id="21" info="Node: 21, Time: +0.59999999999999999997s, Local time: +0.59999999999999999997s, Ipv4ListRouting table
  Priority: 0 Protocol: ns3::Ipv4StaticRouting
Node: 21, Time: +0.59999999999999999997s, Local time: +0.59999999999999999997s, Ipv4StaticRouting table
Destination     Gateway         Genmask         Flags Metric Ref    Use Iface
127.0.0.0       0.0.0.0         255.0.0.0       U     0      -      -   0

  Priority: -10 Protocol: ns3::Ipv4GlobalRouting
Node: 21, Time: +0.59999999999999999997s, Local time: +0.59999999999999999997s, Ipv4GlobalRouting table

" />
<rt t="0.6" id="22" info="Node: 22, Time: +0.59999999999999999997s, Local time: +0.59999999999999999997s, Ipv4ListRouting table
  Priority: 0 Protocol: ns3::Ipv4StaticRouting
Node: 22, Time: +0.59999999999999999997s, Local time: +0.59999999999999999997s, Ipv4StaticRouting table
Destination     Gateway         Genmask         Flags Metric Ref    Use Iface
127.0.0.0       0.0.0.0         255.0.0.0       U     0      -      -   0

  Priority: -10 Protocol: ns3::Ipv4GlobalRouting
Node: 22, Time: +0.59999999999999999997s, Local time: +0.59999999999999999997s, Ipv4GlobalRouting table

" />
<rt t="0.6" id="23" info="Node: 23, Time: +0.59999999999999999997s, Local time: +0.59999999999999999997s, Ipv4ListRouting table
  Priority: 0 Protocol: ns3::Ipv4StaticRouting
Node: 23, Time: +0.59999999999999999997s, Local time: +0.59999999999999999997s, Ipv4StaticRouting table
Destination     Gateway         Genmask         Flags Metric Ref    Use Iface
127.0.0.0       0.0.0.0         255.0.0.0       U     0      -      -   0

  Priority: -10 Protocol: ns3::Ipv4GlobalRouting
Node: 23, Time: +0.59999999999999999997s, Local time: +0.59999999999999999997s, Ipv4GlobalRouting table

" />
<rt t="0.6" id="24" info="Node: 24, Time: +0.59999999999999999997s, Local time: +0.59999999999999999997s, Ipv4ListRouting table
  Priority: 0 Protocol: ns3::Ipv4StaticRouting
Node: 24, Time: +0.59999999999999999997s, Local time: +0.59999999999999999997s, Ipv4StaticRouting table
Destination     Gateway         Genmask         Flags Metric Ref    Use Iface
127.0.0.0       0.0.0.0         255.0.0.0       U     0      -      -   0

  Priority: -10 Protocol: ns3::Ipv4GlobalRouting
Node: 24, Time: +0.59999999999999999997s, Local time: +0.59999999999999999997s, Ipv4GlobalRouting table

" />
<rt t="0.6" id="25" info="Node: 25, Time: +0.59999999999999999997s, Local time: +0.59999999999999999997s, Ipv4ListRouting table
  Priority: 0 Protocol: ns3::Ipv4StaticRouting
Node: 25, Time: +0.59999999999999999997s, Local time: +0.59999999999999999997s, Ipv4StaticRouting table
Destination     Gateway         Genmask         Flags Metric Ref    Use Iface
127.0.0.0       0.0.0.0         255.0.0.0       U     0      -      -   0

  Priority: -10 Protocol: ns3::Ipv4GlobalRouting
Node: 25, Time: +0.59999999999999999997s, Local time: +0.59999999999999999997s, Ipv4GlobalRouting table

" />
<rt t="0.6" id="26" info="Node: 26, Time: +0.59999999999999999997s, Local time: +0.59999999999999999997s, Ipv4ListRouting table
  Priority: 0 Protocol: ns3::Ipv4StaticRouting
Node: 26, Time: +0.59999999999999999997s, Local time: +0.59999999999999999997s, Ipv4StaticRouting table
Destination     Gateway         Genmask         Flags Metric Ref    Use Iface
127.0.0.0       0.0.0.0         255.0.0.0       U     0      -      -   0

  Priority: -10 Protocol: ns3::Ipv4GlobalRouting
Node: 26, Time: +0.59999999999999999997s, Local time: +0.59999999999999999997s, Ipv4GlobalRouting table

" />
<rt t="0.6" id="27" info="Node: 27, Time: +0.59999999999999999997s, Local time: +0.59999999999999999997s, Ipv4ListRouting table
  Priority: 0 Protocol: ns3::Ipv4StaticRouting
Node: 27, Time: +0.59999999999999999997s, Local time: +0.59999999999999999997s, Ipv4StaticRouting table
Destination     Gateway         Genmask         Flags Metric Ref    Use Iface
127.0.0.0       0.0.0.0         255.0.0.0       U     0      -      -   0

  Priority: -10 Protocol: ns3::Ipv4GlobalRouting
Node: 27, Time: +0.59999999999999999997s, Local time: +0.59999999999999999997s, Ipv4GlobalRouting table

" />
<rt t="0.6" id="28" info="Node: 28, Time: +0.59999999999999999997s, Local time: +0.59999999999999999997s, Ipv4ListRouting table
  Priority: 0 Protocol: ns3::Ipv4StaticRouting
Node: 28, Time: +0.59999999999999999997s, Local time: +0.59999999999999999997s, Ipv4StaticRouting table
Destination     Gateway         Genmask         Flags Metric Ref    Use Iface
127.0.0.0       0.0.0.0         255.0.0.0       U     0      -      -   0

  Priority: -10 Protocol: ns3::Ipv4GlobalRouting
Node: 28, Time: +0.59999999999999999997s, Local time: +0.59999999999999999997s, Ipv4GlobalRouting table

" />
<rt t="0.6" id="29" info="Node: 29, Time: +0.59999999999999999997s, Local time: +0.59999999999999999997s, Ipv4ListRouting table
  Priority: 0 Protocol: ns3::Ipv4StaticRouting
Node: 29, Time: +0.59999999999999999997s, Local time: +0.59999999999999999997s, Ipv4StaticRouting table
Destination     Gateway         Genmask         Flags Metric Ref    Use Iface
127.0.0.0       0.0.0.0         255.0.0.0       U     0      -      -   0

  Priority: -10 Protocol: ns3::Ipv4GlobalRouting
Node: 29, Time: +0.59999999999999999997s, Local time: +0.59999999999999999997s, Ipv4GlobalRouting table

" />
<rt t="0.6" id="30" info="Node: 30, Time: +0.59999999999999999997s, Local time: +0.59999999999999999997s, Ipv4ListRouting table
  Priority: 0 Protocol: ns3::Ipv4StaticRouting
Node: 30, Time: +0.59999999999999999997s, Local time: +0.59999999999999999997s, Ipv4StaticRouting table
Destination     Gateway         Genmask         Flags Metric Ref    Use Iface
127.0.0.0       0.0.0.0         255.0.0.0       U     0      -      -   0

  Priority: -10 Protocol: ns3::Ipv4GlobalRouting
Node: 30, Time: +0.59999999999999999997s, Local time: +0.59999999999999999997s, Ipv4GlobalRouting table

" />
<rt t="0.6" id="31" info="Node: 31, Time: +0.59999999999999999997s, Local time: +0.59999999999999999997s, Ipv4ListRouting table
  Priority: 0 Protocol: ns3::Ipv4StaticRouting
Node: 31, Time: +0.59999999999999999997s, Local time: +0.59999999999999999997s, Ipv4StaticRouting table
Destination     Gateway         Genmask         Flags Metric Ref    Use Iface
127.0.0.0       0.0.0.0         255.0.0.0       U     0      -      -   0

  Priority: -10 Protocol: ns3::Ipv4GlobalRouting
Node: 31, Time: +0.59999999999999999997s, Local time: +0.59999999999999999997s, Ipv4GlobalRouting table

" />
<rt t="0.6" id="32" info="Node: 32, Time: +0.59999999999999999997s, Local time: +0.59999999999999999997s, Ipv4ListRouting table
  Priority: 0 Protocol: ns3::Ipv4StaticRouting
Node: 32, Time: +0.59999999999999999997s, Local time: +0.59999999999999999997s, Ipv4StaticRouting table
Destination     Gateway         Genmask         Flags Metric Ref    Use Iface
127.0.0.0       0.0.0.0         255.0.0.0       U     0      -      -   0

  Priority: -10 Protocol: ns3::Ipv4GlobalRouting
Node: 32, Time: +0.59999999999999999997s, Local time: +0.59999999999999999997s, Ipv4GlobalRouting table

" />
<rt t="0.6" id="33" info="Node: 33, Time: +0.59999999999999999997s, Local time: +0.59999999999999999997s, Ipv4ListRouting table
  Priority: 0 Protocol: ns3::Ipv4StaticRouting
Node: 33, Time: +0.59999999999999999997s, Local time: +0.59999999999999999997s, Ipv4StaticRouting table
Destination     Gateway         Genmask         Flags Metric Ref    Use Iface
127.0.0.0       0.0.0.0         255.0.0.0       U     0      -      -   0

  Priority: -10 Protocol: ns3::Ipv4GlobalRouting
Node: 33, Time: +0.59999999999999999997s, Local time: +0.59999999999999999997s, Ipv4GlobalRouting table

" />
<rt t="0.6" id="34" info="Node: 34, Time: +0.59999999999999999997s, Local time: +0.59999999999999999997s, Ipv4ListRouting table
  Priority: 0 Protocol: ns3::Ipv4StaticRouting
Node: 34, Time: +0.59999999999999999997s, Local time: +0.59999999999999999997s, Ipv4StaticRouting table
Destination     Gateway         Genmask         Flags Metric Ref    Use Iface
127.0.0.0       0.0.0.0         255.0.0.0       U     0      -      -   0

  Priority: -10 Protocol: ns3::Ipv4GlobalRouting
Node: 34, Time: +0.59999999999999999997s, Local time: +0.59999999999999999997s, Ipv4GlobalRouting table

" />
<rt t="0.6" id="35" info="Node: 35, Time: +0.59999999999999999997s, Local time: +0.59999999999999999997s, Ipv4ListRouting table
  Priority: 0 Protocol: ns3::Ipv4StaticRouting
Node: 35, Time: +0.59999999999999999997s, Local time: +0.59999999999999999997s, Ipv4StaticRouting table
Destination     Gateway         Genmask         Flags Metric Ref    Use Iface
127.0.0.0       0.0.0.0         255.0.0.0       U     0      -      -   0

  Priority: -10 Protocol: ns3::Ipv4GlobalRouting
Node: 35, Time: +0.59999999999999999997s, Local time: +0.59999999999999999997s, Ipv4GlobalRouting table

" />
<rt t="0.6" id="36" info="Node: 36, Time: +0.59999999999999999997s, Local time: +0.59999999999999999997s, Ipv4ListRouting table
  Priority: 0 Protocol: ns3::Ipv4StaticRouting
Node: 36, Time: +0.59999999999999999997s, Local time: +0.59999999999999999997s, Ipv4StaticRouting table
Destination     Gateway         Genmask         Flags Metric Ref    Use Iface
127.0.0.0       0.0.0.0         255.0.0.0       U     0      -      -   0

  Priority: -10 Protocol: ns3::Ipv4GlobalRouting
Node: 36, Time: +0.59999999999999999997s, Local time: +0.59999999999999999997s, Ipv4GlobalRouting table

" />
<rt t="0.6" id="37" info="Node: 37, Time: +0.59999999999999999997s, Local time: +0.59999999999999999997s, Ipv4ListRouting table
  Priority: 0 Protocol: ns3::Ipv4StaticRouting
Node: 37, Time: +0.59999999999999999997s, Local time: +0.59999999999999999997s, Ipv4StaticRouting table
Destination     Gateway         Genmask         Flags Metric Ref    Use Iface
127.0.0.0       0.0.0.0         255.0.0.0       U     0      -      -   0

  Priority: -10 Protocol: ns3::Ipv4GlobalRouting
Node: 37, Time: +0.59999999999999999997s, Local time: +0.59999999999999999997s, Ipv4GlobalRouting table

" />
<rt t="0.6" id="38" info="Node: 38, Time: +0.59999999999999999997s, Local time: +0.59999999999999999997s, Ipv4ListRouting table
  Priority: 0 Protocol: ns3::Ipv4StaticRouting
Node: 38, Time: +0.59999999999999999997s, Local time: +0.59999999999999999997s, Ipv4StaticRouting table
Destination     Gateway         Genmask         Flags Metric Ref    Use Iface
127.0.0.0       0.0.0.0         255.0.0.0       U     0      -      -   0

  Priority: -10 Protocol: ns3::Ipv4GlobalRouting
Node: 38, Time: +0.59999999999999999997s, Local time: +0.59999999999999999997s, Ipv4GlobalRouting table

" />
<rt t="0.6" id="39" info="Node: 39, Time: +0.59999999999999999997s, Local time: +0.59999999999999999997s, Ipv4ListRouting table
  Priority: 0 Protocol: ns3::Ipv4StaticRouting
Node: 39, Time: +0.59999999999999999997s, Local time: +0.59999999999999999997s, Ipv4StaticRouting table
Destination     Gateway         Genmask         Flags Metric Ref    Use Iface
127.0.0.0       0.0.0.0         255.0.0.0       U     0      -      -   0

  Priority: -10 Protocol: ns3::Ipv4GlobalRouting
Node: 39, Time: +0.59999999999999999997s, Local time: +0.59999999999999999997s, Ipv4GlobalRouting table

" />
<rt t="0.6" id="40" info="Node: 40, Time: +0.59999999999999999997s, Local time: +0.59999999999999999997s, Ipv4ListRouting table
  Priority: 0 Protocol: ns3::Ipv4StaticRouting
Node: 40, Time: +0.59999999999999999997s, Local time: +0.59999999999999999997s, Ipv4StaticRouting table
Destination     Gateway         Genmask         Flags Metric Ref    Use Iface
127.0.0.0       0.0.0.0         255.0.0.0       U     0      -      -   0

  Priority: -10 Protocol: ns3::Ipv4GlobalRouting
Node: 40, Time: +0.59999999999999999997s, Local time: +0.59999999999999999997s, Ipv4GlobalRouting table

" />
<rt t="0.6" id="41" info="Node: 41, Time: +0.59999999999999999997s, Local time: +0.59999999999999999997s, Ipv4ListRouting table
  Priority: 0 Protocol: ns3::Ipv4StaticRouting
Node: 41, Time: +0.59999999999999999997s, Local time: +0.59999999999999999997s, Ipv4StaticRouting table
Destination     Gateway         Genmask         Flags Metric Ref    Use Iface
127.0.0.0       0.0.0.0         255.0.0.0       U     0      -      -   0

  Priority: -10 Protocol: ns3::Ipv4GlobalRouting
Node: 41, Time: +0.59999999999999999997s, Local time: +0.59999999999999999997s, Ipv4GlobalRouting table

" />
<rt t="0.6" id="42" info="Node: 42, Time: +0.59999999999999999997s, Local time: +0.59999999999999999997s, Ipv4ListRouting table
  Priority: 0 Protocol: ns3::Ipv4StaticRouting
Node: 42, Time: +0.59999999999999999997s, Local time: +0.59999999999999999997s, Ipv4StaticRouting table
Destination     Gateway         Genmask         Flags Metric Ref    Use Iface
127.0.0.0       0.0.0.0         255.0.0.0       U     0      -      -   0

  Priority: -10 Protocol: ns3::Ipv4GlobalRouting
Node: 42, Time: +0.59999999999999999997s, Local time: +0.59999999999999999997s, Ipv4GlobalRouting table

" />
<rt t="0.6" id="43" info="Node: 43, Time: +0.59999999999999999997s, Local time: +0.59999999999999999997s, Ipv4ListRouting table
  Priority: 0 Protocol: ns3::Ipv4StaticRouting
Node: 43, Time: +0.59999999999999999997s, Local time: +0.59999999999999999997s, Ipv4StaticRouting table
Destination     Gateway         Genmask         Flags Metric Ref    Use Iface
127.0.0.0       0.0.0.0         255.0.0.0       U     0      -      -   0

  Priority: -10 Protocol: ns3::Ipv4GlobalRouting
Node: 43, Time: +0.59999999999999999997s, Local time: +0.59999999999999999997s, Ipv4GlobalRouting table

" />
<rt t="0.6" id="44" info="Node: 44, Time: +0.59999999999999999997s, Local time: +0.59999999999999999997s, Ipv4ListRouting table
  Priority: 0 Protocol: ns3::Ipv4StaticRouting
Node: 44, Time: +0.59999999999999999997s, Local time: +0.59999999999999999997s, Ipv4StaticRouting table
Destination     Gateway         Genmask         Flags Metric Ref    Use Iface
127.0.0.0       0.0.0.0         255.0.0.0       U     0      -      -   0

  Priority: -10 Protocol: ns3::Ipv4GlobalRouting
Node: 44, Time: +0.59999999999999999997s, Local time: +0.59999999999999999997s, Ipv4GlobalRouting table

" />
<rt t="0.6" id="45" info="Node: 45, Time: +0.59999999999999999997s, Local time: +0.59999999999999999997s, Ipv4ListRouting table
  Priority: 0 Protocol: ns3::Ipv4StaticRouting
Node: 45, Time: +0.59999999999999999997s, Local time: +0.59999999999999999997s, Ipv4StaticRouting table
Destination     Gateway         Genmask         Flags Metric Ref    Use Iface
127.0.0.0       0.0.0.0         255.0.0.0       U     0      -      -   0

  Priority: -10 Protocol: ns3::Ipv4GlobalRouting
Node: 45, Time: +0.59999999999999999997s, Local time: +0.59999999999999999997s, Ipv4GlobalRouting table

" />
<rt t="0.6" id="46" info="Node: 46, Time: +0.59999999999999999997s, Local time: +0.59999999999999999997s, Ipv4ListRouting table
  Priority: 0 Protocol: ns3::Ipv4StaticRouting
Node: 46, Time: +0.59999999999999999997s, Local time: +0.59999999999999999997s, Ipv4StaticRouting table
Destination     Gateway         Genmask         Flags Metric Ref    Use Iface
127.0.0.0       0.0.0.0         255.0.0.0       U     0      -      -   0

  Priority: -10 Protocol: ns3::Ipv4GlobalRouting
Node: 46, Time: +0.59999999999999999997s, Local time: +0.59999999999999999997s, Ipv4GlobalRouting table

" />
<rt t="0.6" id="47" info="Node: 47, Time: +0.59999999999999999997s, Local time: +0.59999999999999999997s, Ipv4ListRouting table
  Priority: 0 Protocol: ns3::Ipv4StaticRouting
Node: 47, Time: +0.59999999999999999997s, Local time: +0.59999999999999999997s, Ipv4StaticRouting table
Destination     Gateway         Genmask         Flags Metric Ref    Use Iface
127.0.0.0       0.0.0.0         255.0.0.0       U     0      -      -   0

  Priority: -10 Protocol: ns3::Ipv4GlobalRouting
Node: 47, Time: +0.59999999999999999997s, Local time: +0.59999999999999999997s, Ipv4GlobalRouting table

" />
<rt t="0.6" id="48" info="Node: 48, Time: +0.59999999999999999997s, Local time: +0.59999999999999999997s, Ipv4ListRouting table
  Priority: 0 Protocol: ns3::Ipv4StaticRouting
Node: 48, Time: +0.59999999999999999997s, Local time: +0.59999999999999999997s, Ipv4StaticRouting table
Destination     Gateway         Genmask         Flags Metric Ref    Use Iface
127.0.0.0       0.0.0.0         255.0.0.0       U     0      -      -   0

  Priority: -10 Protocol: ns3::Ipv4GlobalRouting
Node: 48, Time: +0.59999999999999999997s, Local time: +0.59999999999999999997s, Ipv4GlobalRouting table

" />
<rt t="0.6" id="49" info="Node: 49, Time: +0.59999999999999999997s, Local time: +0.59999999999999999997s, Ipv4ListRouting table
  Priority: 0 Protocol: ns3::Ipv4StaticRouting
Node: 49, Time: +0.59999999999999999997s, Local time: +0.59999999999999999997s, Ipv4StaticRouting table
Destination     Gateway         Genmask         Flags Metric Ref    Use Iface
127.0.0.0       0.0.0.0         255.0.0.0       U     0      -      -   0

  Priority: -10 Protocol: ns3::Ipv4GlobalRouting
Node: 49, Time: +0.59999999999999999997s, Local time: +0.59999999999999999997s, Ipv4GlobalRouting table

" />
<rt t="0.6" id="50" info="Node: 50, Time: +0.59999999999999999997s, Local time: +0.59999999999999999997s, Ipv4ListRouting table
  Priority: 0 Protocol: ns3::Ipv4StaticRouting
Node: 50, Time: +0.59999999999999999997s, Local time: +0.59999999999999999997s, Ipv4StaticRouting table
Destination     Gateway         Genmask         Flags Metric Ref    Use Iface
127.0.0.0       0.0.0.0         255.0.0.0       U     0      -      -   0

  Priority: -10 Protocol: ns3::Ipv4GlobalRouting
Node: 50, Time: +0.59999999999999999997s, Local time: +0.59999999999999999997s, Ipv4GlobalRouting table

" />
<rt t="0.6" id="51" info="Node: 51, Time: +0.59999999999999999997s, Local time: +0.59999999999999999997s, Ipv4ListRouting table
  Priority: 0 Protocol: ns3::Ipv4StaticRouting
Node: 51, Time: +0.59999999999999999997s, Local time: +0.59999999999999999997s, Ipv4StaticRouting table
Destination     Gateway         Genmask         Flags Metric Ref    Use Iface
127.0.0.0       0.0.0.0         255.0.0.0       U     0      -      -   0

  Priority: -10 Protocol: ns3::Ipv4GlobalRouting
Node: 51, Time: +0.59999999999999999997s, Local time: +0.59999999999999999997s, Ipv4GlobalRouting table

" />
<rt t="0.6" id="52" info="Node: 52, Time: +0.59999999999999999997s, Local time: +0.59999999999999999997s, Ipv4ListRouting table
  Priority: 0 Protocol: ns3::Ipv4StaticRouting
Node: 52, Time: +0.59999999999999999997s, Local time: +0.59999999999999999997s, Ipv4StaticRouting table
Destination     Gateway         Genmask         Flags Metric Ref    Use Iface
127.0.0.0       0.0.0.0         255.0.0.0       U     0      -      -   0

  Priority: -10 Protocol: ns3::Ipv4GlobalRouting
Node: 52, Time: +0.59999999999999999997s, Local time: +0.59999999999999999997s, Ipv4GlobalRouting table

" />
<rt t="0.6" id="53" info="Node: 53, Time: +0.59999999999999999997s, Local time: +0.59999999999999999997s, Ipv4ListRouting table
  Priority: 0 Protocol: ns3::Ipv4StaticRouting
Node: 53, Time: +0.59999999999999999997s, Local time: +0.59999999999999999997s, Ipv4StaticRouting table
Destination     Gateway         Genmask         Flags Metric Ref    Use Iface
127.0.0.0       0.0.0.0         255.0.0.0       U     0      -      -   0

  Priority: -10 Protocol: ns3::Ipv4GlobalRouting
Node: 53, Time: +0.59999999999999999997s, Local time: +0.59999999999999999997s, Ipv4GlobalRouting table

" />
<rt t="0.6" id="54" info="Node: 54, Time: +0.59999999999999999997s, Local time: +0.59999999999999999997s, Ipv4ListRouting table
  Priority: 0 Protocol: ns3::Ipv4StaticRouting
Node: 54, Time: +0.59999999999999999997s, Local time: +0.59999999999999999997s, Ipv4StaticRouting table
Destination     Gateway         Genmask         Flags Metric Ref    Use Iface
127.0.0.0       0.0.0.0         255.0.0.0       U     0      -      -   0

  Priority: -10 Protocol: ns3::Ipv4GlobalRouting
Node: 54, Time: +0.59999999999999999997s, Local time: +0.59999999999999999997s, Ipv4GlobalRouting table

" />
<rt t="0.6" id="55" info="Node: 55, Time: +0.59999999999999999997s, Local time: +0.59999999999999999997s, Ipv4ListRouting table
  Priority: 0 Protocol: ns3::Ipv4StaticRouting
Node: 55, Time: +0.59999999999999999997s, Local time: +0.59999999999999999997s, Ipv4StaticRouting table
Destination     Gateway         Genmask         Flags Metric Ref    Use Iface
127.0.0.0       0.0.0.0         255.0.0.0       U     0      -      -   0

  Priority: -10 Protocol: ns3::Ipv4GlobalRouting
Node: 55, Time: +0.59999999999999999997s, Local time: +0.59999999999999999997s, Ipv4GlobalRouting table

" />
<rt t="0.6" id="56" info="Node: 56, Time: +0.59999999999999999997s, Local time: +0.59999999999999999997s, Ipv4ListRouting table
  Priority: 0 Protocol: ns3::Ipv4StaticRouting
Node: 56, Time: +0.59999999999999999997s, Local time: +0.59999999999999999997s, Ipv4StaticRouting table
Destination     Gateway         Genmask         Flags Metric Ref    Use Iface
127.0.0.0       0.0.0.0         255.0.0.0       U     0      -      -   0

  Priority: -10 Protocol: ns3::Ipv4GlobalRouting
Node: 56, Time: +0.59999999999999999997s, Local time: +0.59999999999999999997s, Ipv4GlobalRouting table

" />
<rt t="0.6" id="57" info="Node: 57, Time: +0.59999999999999999997s, Local time: +0.59999999999999999997s, Ipv4ListRouting table
  Priority: 0 Protocol: ns3::Ipv4StaticRouting
Node: 57, Time: +0.59999999999999999997s, Local time: +0.59999999999999999997s, Ipv4StaticRouting table
Destination     Gateway         Genmask         Flags Metric Ref    Use Iface
127.0.0.0       0.0.0.0         255.0.0.0       U     0      -      -   0

  Priority: -10 Protocol: ns3::Ipv4GlobalRouting
Node: 57, Time: +0.59999999999999999997s, Local time: +0.59999999999999999997s, Ipv4GlobalRouting table

" />
<rt t="0.6" id="58" info="Node: 58, Time: +0.59999999999999999997s, Local time: +0.59999999999999999997s, Ipv4ListRouting table
  Priority: 0 Protocol: ns3::Ipv4StaticRouting
Node: 58, Time: +0.59999999999999999997s, Local time: +0.59999999999999999997s, Ipv4StaticRouting table
Destination     Gateway         Genmask         Flags Metric Ref    Use Iface
127.0.0.0       0.0.0.0         255.0.0.0       U     0      -      -   0

  Priority: -10 Protocol: ns3::Ipv4GlobalRouting
Node: 58, Time: +0.59999999999999999997s, Local time: +0.59999999999999999997s, Ipv4GlobalRouting table

" />
<rt t="0.6" id="59" info="Node: 59, Time: +0.59999999999999999997s, Local time: +0.59999999999999999997s, Ipv4ListRouting table
  Priority: 0 Protocol: ns3::Ipv4StaticRouting
Node: 59, Time: +0.59999999999999999997s, Local time: +0.59999999999999999997s, Ipv4StaticRouting table
Destination     Gateway         Genmask         Flags Metric Ref    Use Iface
[truncated: 5,901,082 more chars]
