# Supplementary material for: Improvement of DBR routing protocol in underwater wireless sensor networks using fuzzy logic and bloom filter
Source: PLoS One. 2022 Feb 7;17(2):e0263418. doi: 10.1371/journal.pone.0263418 (PMC8820626; doi:10.1371/journal.pone.0263418)
Supplement: S1 File — (ZIP) [file pone.0263418.s001.zip › table+tr/number of nodes.tr]

Average number of accesses to routing table entries
50	2364	714
100	3972	1581
200	7352	2620
400	12453	5082
dead nodes
50	29	26
100	52	47
200	97	91
400	174	145
Number of Packet Sent to Base Satation(BS)
50	853	1167
100	1945	2451
200	4452	5670
400	9782	11433
Number of Packets Received at BS
50	781	1072
100	1542	1966
200	2489	3263
400	4172	5618
Packet Dropped
50	37	42
100	218	184
200	1124	892
400	4385	3239
Rmaining Energy
50	0.0041	0.0052
100	0.0053	0.0092
200	0.0059	0.0106
400	0.0065	0.0114
