# Supplementary material for: Improvement of DBR routing protocol in underwater wireless sensor networks using fuzzy logic and bloom filter
Source: PLoS One. 2022 Feb 7;17(2):e0263418. doi: 10.1371/journal.pone.0263418 (PMC8820626; doi:10.1371/journal.pone.0263418)
Supplement: S1 File — (ZIP) [file pone.0263418.s001.zip › table+tr/pause time.tr]

Average number of accesses to routing table entries
15	3561	1432
30	3972	1581
45	4382	1670
60	4775	1855
dead nodes
15	27	25
30	52	47
45	74	65
60	89	73
Number of Packet Sent to Base Satation(BS)
15	1377	1834
30	1945	2451
45	2354	2972
60	2533	3509
Number of Packets Received at BS
15	934	1275
30	1542	1966
45	1940	2488
60	2179	3148
Packet Dropped
15	327	288
30	218	184
45	189	172
60	154	137
Rmaining Energy
15	0.0117	0.0221
30	0.0053	0.0092
45	0.0018	0.0045
60	0.0006	0.0029
